# Supplementary material for: Comparative analyses of salivary exosomal miRNAs for patients with or without lung cancer
Source: Front Genet. 2023 Nov 3;14:1249678. doi: 10.3389/fgene.2023.1249678 (PMC10657645; doi:10.3389/fgene.2023.1249678)
Supplement: Supplementary file 1 [file DataSheet1.zip]

Archive with 12 entries (11 files):
- Supplementray  data/
- Supplementray  data/Figure S1.docx
- Supplementray  data/Figure S1.jpg
- Supplementray  data/Table S1.xlsx
- Supplementray  data/Table S2.xls
- Supplementray  data/Table S3.xls
- Supplementray  data/Table S4.xls
- Supplementray  data/Table S5.xls
- Supplementray  data/Table S6.xls
- Supplementray  data/Table S7.xls
- Supplementray  data/Table S8.xls
- Supplementray  data/Table S9.xlsx
