# Supplementary material for: Comparative analyses of salivary exosomal miRNAs for patients with or without lung cancer
Source: Front Genet. 2023 Nov 3;14:1249678. doi: 10.3389/fgene.2023.1249678 (PMC10657645; doi:10.3389/fgene.2023.1249678)
Supplement: Supplementary file 1 [file DataSheet1.zip › Supplementray data/Table S1.xlsx]

## Sheet: Sheet1
The basic characteristics of the population (lung cancer cases and controls) enrolled in the case-control study were selected
name	age	gender	Smoking status	Whether you drink alcohol	Histological type	Clinical stage	Dental disease
LC-1	58	male	Yes	Yes	lung adenocarcinoma	IB	No
LC-2	60	female	No	No	lung adenocarcinoma	ⅡA	No
LC-3	65	male	No	No	lung adenocarcinoma	IB	No
LC-4	68	female	No	Yes	lung adenocarcinoma	IA	No
LC-5	55	male	Yes	Yes	lung adenocarcinoma	IIIA	No
LC-6	60	male	No	No	lung adenocarcinoma	ⅡB	No
LC-7	62	female	No	Yes	lung adenocarcinoma	ⅡA	No
LC-8	73	male	Yes	Yes	lung adenocarcinoma	ⅡB	No
LC-9	57	female	No	No	lung adenocarcinoma	IA	No
LC-10	65	male	Yes	Yes	lung adenocarcinoma	IB	No
LC-11	59	female	No	No	lung adenocarcinoma	ⅡA	No
LC-12	70	male	Yes	Yes	lung adenocarcinoma	ⅡB	No
LC-13	66	female	No	Yes	lung adenocarcinoma	ⅡA	No
LC-14	65	male	Yes	No	lung adenocarcinoma	IB	No
LC-15	64	male	No	Yes	lung adenocarcinoma	ⅡA	No
LC-16	75	female	No	No	lung adenocarcinoma	ⅡA	No
LC-17	50	female	Yes	No	lung adenocarcinoma	IIIA	No
LC-18	58	male	Yes	Yes	lung adenocarcinoma	IB	No
NC-1	60	male	Yes	Yes	No	No	No
NC-2	52	female	No	Yes	No	No	No
NC-3	58	male	Yes	No	No	No	No
NC-4	56	male	No	Yes	No	No	No
NC-5	65	female	No	No	No	No	No
NC-6	68	male	Yes	No	No	No	No
NC-7	59	male	No	Yes	No	No	No
NC-8	64	female	No	Yes	No	No	No
NC-9	68	female	No	No	No	No	No
NC-10	64	male	Yes	Yes	No	No	No
NC-11	73	female	No	No	No	No	No
NC-12	67	male	Yes	No	No	No	No
NC-13	61	female	No	Yes	No	No	No
NC-14	72	female	Yes	Yes	No	No	No
NC-15	59	male	No	Yes	No	No	No
NC-16	58	male	Yes	No	No	No	No
NC-17	65	female	Yes	No	No	No	No
NC-18	67	male	No	Yes	No	No	No
