# Supplementary material for: Comparative analyses of salivary exosomal miRNAs for patients with or without lung cancer
Source: Front Genet. 2023 Nov 3;14:1249678. doi: 10.3389/fgene.2023.1249678 (PMC10657645; doi:10.3389/fgene.2023.1249678)
Supplement: Supplementary file 1 [file DataSheet1.zip › Supplementray data/Table S2.xls]

## Sheet: Sheet1
miRNA	precursor	Alias	Length	baseMean	log2FoldChange	pvalue	padj	total	C1	C2	C3	N1	N2	N3	C1.norm	C2.norm	C3.norm	N1.norm	N2.norm	N3.norm	Alias	Length
hsa-miR-4508	hsa-mir-4508	MIMAT0019045	17	3.75999	-4.89164	0.0045743	0.0736971	33	0	0	0	5	11	17	0	0	0	218.89	509.85	677.78	MIMAT0019045	17
hsa-miR-1260a	hsa-mir-1260a	MIMAT0005911	18	2.80548	-3.44024	0.0588581	0.393926	24	0	0	1	4	5	14	0	0	49.74	175.11	231.75	558.17	MIMAT0005911	18
hsa-miR-744-3p	hsa-mir-744	MIMAT0004946	22	1.20757	-3.24976	0.278032	NA	10	0	0	0	0	0	10	0	0	0	0	0	398.69	MIMAT0004946	22
hsa-miR-885-5p	hsa-mir-885	MIMAT0004947	22	1.1815	-3.22766	0.230549	NA	11	0	0	0	6	5	0	0	0	0	262.66	231.75	0	MIMAT0004947	22
hsa-miR-6744-3p	hsa-mir-6744	MIMAT0027390	23	1.09661	-3.11839	0.215321	NA	10	0	0	0	3	5	2	0	0	0	131.33	231.75	79.74	MIMAT0027390	23
hsa-miR-4787-5p	hsa-mir-4787	MIMAT0019956	22	5.97394	-3.02294	0.017277	0.208764	50	0	2	1	12	13	22	0	174.22	49.74	525.33	602.55	877.12	MIMAT0019956	22
hsa-miR-1260b	hsa-mir-1260b	MIMAT0015041	19	0.897088	-2.82591	0.296585	NA	8	0	0	0	2	3	3	0	0	0	87.55	139.05	119.61	MIMAT0015041	19
hsa-miR-3615	hsa-mir-3615	MIMAT0017994	21	0.724544	-2.51224	0.484588	NA	6	0	0	0	0	0	6	0	0	0	0	0	239.22	MIMAT0017994	21
hsa-miR-30b-3p	hsa-mir-30b	MIMAT0004589	22	1.48021	-2.45113	0.255383	NA	13	0	0	1	5	4	3	0	0	49.74	218.89	185.4	119.61	MIMAT0004589	22
hsa-miR-190a-5p	hsa-mir-190a	MIMAT0000458	22	0.679482	-2.42417	0.464359	NA	6	0	0	0	0	3	3	0	0	0	0	139.05	119.61	MIMAT0000458	22
hsa-miR-145-5p	hsa-mir-145	MIMAT0000437	23	0.676725	-2.4189	0.466957	NA	6	0	0	0	4	0	2	0	0	0	175.11	0	79.74	MIMAT0000437	23
hsa-miR-424-5p	hsa-mir-424	MIMAT0001341	22	0.634421	-2.3312	0.537202	NA	6	0	0	0	0	6	0	0	0	0	0	278.1	0	MIMAT0001341	22
hsa-miR-4488	hsa-mir-4488	MIMAT0019022	18	194.506	-2.27591	0	0	1587	39	34	81	432	443	558	4046.48	2961.67	4028.85	18911.7	20533	22247	MIMAT0019022	18
hsa-miR-423-3p	hsa-mir-423	MIMAT0001340	23	2.12983	-2.27536	0.246076	0.663941	19	0	0	2	5	11	1	0	0	99.48	218.89	509.85	39.87	MIMAT0001340	23
hsa-miR-26a-2-3p	hsa-mir-26a-2	MIMAT0004681	22	1.34272	-2.13331	0.339734	NA	11	0	1	0	4	4	2	0	87.11	0	175.11	185.4	79.74	MIMAT0004681	22
hsa-miR-22-3p	hsa-mir-22	MIMAT0000077	22	1.20835	-2.12928	0.446569	NA	11	0	0	1	0	10	0	0	0	49.74	0	463.5	0	MIMAT0000077	22
hsa-miR-598-3p	hsa-mir-598	MIMAT0003266	22	0.544013	-2.10732	0.594715	NA	5	0	0	0	5	0	0	0	0	0	218.89	0	0	MIMAT0003266	22
hsa-miR-335-3p	hsa-mir-335	MIMAT0004703	22	0.540947	-2.10014	0.56512	NA	5	0	0	0	4	1	0	0	0	0	175.11	46.35	0	MIMAT0004703	22
hsa-miR-214-3p	hsa-mir-214	MIMAT0000271	22	0.537881	-2.09255	0.564608	NA	5	0	0	0	3	2	0	0	0	0	131.33	92.7	0	MIMAT0000271	22
hsa-miR-195-5p	hsa-mir-195	MIMAT0000461	21	0.528684	-2.0685	0.601655	NA	5	0	0	0	0	5	0	0	0	0	0	231.75	0	MIMAT0000461	21
hsa-miR-4789-3p	hsa-mir-4789	MIMAT0019960	21	0.528684	-2.0685	0.601655	NA	5	0	0	0	0	5	0	0	0	0	0	231.75	0	MIMAT0019960	21
hsa-miR-4492	hsa-mir-4492	MIMAT0019027	17	68.053	-2.05587	0	0	551	14	16	31	158	159	173	1452.58	1393.73	1541.9	6916.78	7369.64	6897.38	MIMAT0019027	17
hsa-miR-664a-3p	hsa-mir-664a	MIMAT0005949	23	6.38864	-2.02518	0.0698779	0.412514	50	3	1	1	9	21	15	311.27	87.11	49.74	393.99	973.35	598.04	MIMAT0005949	23
hsa-miR-320b	hsa-mir-320b-1	MIMAT0005792	22	1.24893	-2.00114	0.380855	NA	10	0	1	0	3	3	3	0	87.11	0	131.33	139.05	119.61	MIMAT0005792	22
hsa-let-7a-3p	hsa-let-7a-1	MIMAT0004481	21	4.83517	-1.98038	0.126367	0.538916	41	1	0	4	12	20	4	103.76	0	198.96	525.33	927	159.48	MIMAT0004481	21
hsa-miR-23a-5p	hsa-mir-23a	MIMAT0004496	22	6.02835	-1.97536	0.077377	0.428108	49	1	1	4	7	17	19	103.76	87.11	198.96	306.44	787.95	757.52	MIMAT0004496	22
hsa-miR-4758-3p	hsa-mir-4758	MIMAT0019904	23	0.483029	-1.92602	0.62742	NA	4	0	0	0	0	0	4	0	0	0	0	0	159.48	MIMAT0019904	23
hsa-miR-152-3p	hsa-mir-152	MIMAT0000438	21	0.468009	-1.88291	0.626445	NA	4	0	0	0	0	1	3	0	0	0	0	46.35	119.61	MIMAT0000438	21
hsa-miR-664a-5p	hsa-mir-664a	MIMAT0005948	24	1.17324	-1.87835	0.462273	NA	9	0	1	0	3	0	5	0	87.11	0	131.33	0	199.35	MIMAT0005948	24
hsa-miR-7704	hsa-mir-7704	MIMAT0030019	19	40.3534	-1.87757	7e-05	0.00125104	322	9	8	24	80	76	125	933.8	696.86	1193.73	3502.17	3522.6	4983.65	MIMAT0030019	19
hsa-miR-6876-5p	hsa-mir-6876	MIMAT0027652	22	0.43521	-1.7859	0.653181	NA	4	0	0	0	4	0	0	0	0	0	175.11	0	0	MIMAT0027652	22
hsa-miR-15b-5p	hsa-mir-15b	MIMAT0000417	22	0.429079	-1.76688	0.656708	NA	4	0	0	0	2	2	0	0	0	0	87.55	92.7	0	MIMAT0000417	22
hsa-miR-193b-3p	hsa-mir-193b	MIMAT0002819	22	0.426013	-1.75729	0.65849	NA	4	0	0	0	1	3	0	0	0	0	43.78	139.05	0	MIMAT0002819	22
hsa-miR-3648	hsa-mir-3648-1	MIMAT0018068	21	0.426013	-1.75729	0.65849	NA	4	0	0	0	1	3	0	0	0	0	43.78	139.05	0	MIMAT0018068	21
hsa-miR-136-5p	hsa-mir-136	MIMAT0000448	23	0.422947	-1.74764	0.660284	NA	4	0	0	0	0	4	0	0	0	0	0	185.4	0	MIMAT0000448	23
hsa-miR-30b-5p	hsa-mir-30b	MIMAT0000420	22	2.09266	-1.63179	0.401442	0.808459	17	0	0	3	3	1	10	0	0	149.22	131.33	46.35	398.69	MIMAT0000420	22
hsa-miR-30c-1-3p	hsa-mir-30c-1	MIMAT0004674	22	2.7965	-1.58017	0.313358	0.728071	21	1	1	1	2	5	11	103.76	87.11	49.74	87.55	231.75	438.56	MIMAT0004674	22
hsa-miR-190b-5p	hsa-mir-190b	MIMAT0004929	22	0.875524	-1.57137	0.613657	NA	7	0	0	1	0	0	6	0	0	49.74	0	0	239.22	MIMAT0004929	22
hsa-miR-1229-5p	hsa-mir-1229	MIMAT0022942	24	0.362272	-1.50867	0.70525	NA	3	0	0	0	0	0	3	0	0	0	0	0	119.61	MIMAT0022942	24
hsa-miR-16-2-3p	hsa-mir-16-2	MIMAT0004518	22	0.362272	-1.50867	0.70525	NA	3	0	0	0	0	0	3	0	0	0	0	0	119.61	MIMAT0004518	22
hsa-miR-376c-3p	hsa-mir-376c	MIMAT0000720	21	0.362272	-1.50867	0.70525	NA	3	0	0	0	0	0	3	0	0	0	0	0	119.61	MIMAT0000720	21
hsa-miR-4700-5p	hsa-mir-4700	MIMAT0019796	22	0.362272	-1.50867	0.70525	NA	3	0	0	0	0	0	3	0	0	0	0	0	119.61	MIMAT0019796	22
hsa-miR-590-5p	hsa-mir-590	MIMAT0003258	22	0.362272	-1.50867	0.70525	NA	3	0	0	0	0	0	3	0	0	0	0	0	119.61	MIMAT0003258	22
hsa-miR-656-3p	hsa-mir-656	MIMAT0003332	21	0.362272	-1.50867	0.70525	NA	3	0	0	0	0	0	3	0	0	0	0	0	119.61	MIMAT0003332	21
hsa-miR-127-3p	hsa-mir-127	MIMAT0000446	22	0.332231	-1.39436	0.727089	NA	3	0	0	0	0	2	1	0	0	0	0	92.7	39.87	MIMAT0000446	22
hsa-miR-361-5p	hsa-mir-361	MIMAT0000703	22	0.326408	-1.37168	0.731444	NA	3	0	0	0	3	0	0	0	0	0	131.33	0	0	MIMAT0000703	22
hsa-miR-4271	hsa-mir-4271	MIMAT0016901	19	0.326408	-1.37168	0.731444	NA	3	0	0	0	3	0	0	0	0	0	131.33	0	0	MIMAT0016901	19
hsa-miR-5010-5p	hsa-mir-5010	MIMAT0021043	22	0.326408	-1.37168	0.731444	NA	3	0	0	0	3	0	0	0	0	0	131.33	0	0	MIMAT0021043	22
hsa-miR-9901	hsa-mir-9901	MIMAT0039321	21	0.326408	-1.37168	0.731444	NA	3	0	0	0	3	0	0	0	0	0	131.33	0	0	MIMAT0039321	21
hsa-miR-10401-3p	hsa-mir-10401	MIMAT0041634	21	0.31721	-1.33431	0.738636	NA	3	0	0	0	0	3	0	0	0	0	0	139.05	0	MIMAT0041634	21
hsa-miR-140-5p	hsa-mir-140	MIMAT0000431	22	0.31721	-1.33431	0.738636	NA	3	0	0	0	0	3	0	0	0	0	0	139.05	0	MIMAT0000431	22
hsa-miR-206	hsa-mir-206	MIMAT0000462	22	0.31721	-1.33431	0.738636	NA	3	0	0	0	0	3	0	0	0	0	0	139.05	0	MIMAT0000462	22
hsa-miR-299-5p	hsa-mir-299	MIMAT0002890	22	0.31721	-1.33431	0.738636	NA	3	0	0	0	0	3	0	0	0	0	0	139.05	0	MIMAT0002890	22
hsa-miR-30a-5p	hsa-mir-30a	MIMAT0000087	22	0.31721	-1.33431	0.738636	NA	3	0	0	0	0	3	0	0	0	0	0	139.05	0	MIMAT0000087	22
hsa-miR-374a-5p	hsa-mir-374a	MIMAT0000727	22	0.31721	-1.33431	0.738636	NA	3	0	0	0	0	3	0	0	0	0	0	139.05	0	MIMAT0000727	22
hsa-let-7b-3p	hsa-let-7b	MIMAT0004482	22	15.1555	-1.27968	0.0605382	0.393926	119	4	3	15	32	32	33	415.02	261.32	746.08	1400.87	1483.2	1315.68	MIMAT0004482	22
hsa-miR-1273h-5p	hsa-mir-1273h	MIMAT0030415	21	1.63358	-1.25041	0.580403	0.934577	12	0	2	0	0	4	6	0	174.22	0	0	185.4	239.22	MIMAT0030415	21
hsa-miR-4449	hsa-mir-4449	MIMAT0018968	22	18.0698	-1.2317	0.0525583	0.381048	139	3	9	14	28	35	50	311.27	783.97	696.34	1225.76	1622.25	1993.46	MIMAT0018968	22
hsa-miR-423-5p	hsa-mir-423	MIMAT0004748	23	144.305	-1.22552	4e-05	0.000744154	1112	41	42	127	223	318	361	4253.99	3658.54	6316.84	9762.29	14739.3	14392.8	MIMAT0004748	23
hsa-miR-99b-5p	hsa-mir-99b	MIMAT0000689	22	1.64639	-1.19986	0.559447	0.934577	14	0	0	3	5	5	1	0	0	149.22	218.89	231.75	39.87	MIMAT0000689	22
hsa-miR-338-3p	hsa-mir-338	MIMAT0000763	22	2.17467	-1.17654	0.510299	0.913499	18	0	0	4	5	4	5	0	0	198.96	218.89	185.4	199.35	MIMAT0000763	22
hsa-miR-27a-5p	hsa-mir-27a	MIMAT0004501	22	0.685795	-1.14804	0.708933	NA	6	0	0	1	2	3	0	0	0	49.74	87.55	139.05	0	MIMAT0004501	22
hsa-miR-106b-3p	hsa-mir-106b	MIMAT0004672	22	0.877688	-1.12762	0.668031	NA	6	1	0	0	2	2	1	103.76	0	0	87.55	92.7	39.87	MIMAT0004672	22
hsa-miR-184	hsa-mir-184	MIMAT0000454	22	11.4079	-1.07347	0.300362	0.728071	81	3	10	2	22	1	43	311.27	871.08	99.48	963.1	46.35	1714.38	MIMAT0000454	22
hsa-miR-4516	hsa-mir-4516	MIMAT0019053	17	13.8176	-1.03514	0.166399	0.593382	99	7	8	3	31	19	31	726.29	696.86	149.22	1357.09	880.65	1235.95	MIMAT0019053	17
hsa-miR-193b-5p	hsa-mir-193b	MIMAT0004767	22	3.93726	-1.03074	0.439103	0.860405	31	1	0	6	10	5	9	103.76	0	298.43	437.77	231.75	358.82	MIMAT0004767	22
hsa-miR-29c-5p	hsa-mir-29c	MIMAT0004673	22	1.49194	-1.02161	0.657132	NA	12	0	0	3	4	0	5	0	0	149.22	175.11	0	199.35	MIMAT0004673	22
hsa-miR-574-3p	hsa-mir-574	MIMAT0003239	22	144.328	-1.01144	3e-05	0.000614019	1097	42	65	119	278	337	256	4357.75	5662.02	5918.93	12170	15619.9	10206.5	MIMAT0003239	22
hsa-miR-30c-5p	hsa-mir-30c-1	MIMAT0000244	23	4.63938	-0.9575	0.401011	0.808459	34	2	2	3	8	8	11	207.51	174.22	149.22	350.22	370.8	438.56	MIMAT0000244	23
hsa-miR-224-5p	hsa-mir-224	MIMAT0000281	25	0.618989	-0.942217	0.770046	NA	5	0	0	1	0	1	3	0	0	49.74	0	46.35	119.61	MIMAT0000281	25
hsa-miR-151b	hsa-mir-151b	MIMAT0010214	18	0.996462	-0.925585	0.73067	NA	16	0	2	3	0	5	6	0	174.22	149.22	0	231.75	239.22	MIMAT0010214	18
hsa-miR-556-3p	hsa-mir-556	MIMAT0004793	22	2.37653	-0.924145	0.602397	0.934577	19	0	0	5	2	3	9	0	0	248.69	87.55	139.05	358.82	MIMAT0004793	22
hsa-miR-19a-3p	hsa-mir-19a	MIMAT0000073	23	1.40764	-0.922261	0.700914	NA	12	0	0	3	1	8	0	0	0	149.22	43.78	370.8	0	MIMAT0000073	23
hsa-miR-125a-3p	hsa-mir-125a	MIMAT0004602	22	0.241515	-0.919332	0.81952	NA	2	0	0	0	0	0	2	0	0	0	0	0	79.74	MIMAT0004602	22
hsa-miR-24-2-5p	hsa-mir-24-2	MIMAT0004497	22	0.241515	-0.919332	0.81952	NA	2	0	0	0	0	0	2	0	0	0	0	0	79.74	MIMAT0004497	22
hsa-miR-3190-3p	hsa-mir-3190	MIMAT0022839	23	0.241515	-0.919332	0.81952	NA	2	0	0	0	0	0	2	0	0	0	0	0	79.74	MIMAT0022839	23
hsa-miR-33a-5p	hsa-mir-33a	MIMAT0000091	21	0.241515	-0.919332	0.81952	NA	2	0	0	0	0	0	2	0	0	0	0	0	79.74	MIMAT0000091	21
hsa-miR-377-3p	hsa-mir-377	MIMAT0000730	22	0.241515	-0.919332	0.81952	NA	2	0	0	0	0	0	2	0	0	0	0	0	79.74	MIMAT0000730	22
hsa-miR-4454	hsa-mir-4454	MIMAT0018976	20	0.241515	-0.919332	0.81952	NA	2	0	0	0	0	0	2	0	0	0	0	0	79.74	MIMAT0018976	20
hsa-miR-874-3p	hsa-mir-874	MIMAT0004911	22	0.241515	-0.919332	0.81952	NA	2	0	0	0	0	0	2	0	0	0	0	0	79.74	MIMAT0004911	22
hsa-miR-1249-5p	hsa-mir-1249	MIMAT0032029	24	0.726073	-0.918595	0.781899	NA	5	0	1	0	0	0	4	0	87.11	0	0	0	159.48	MIMAT0032029	24
hsa-miR-3960	hsa-mir-3960	MIMAT0019337	20	59.8495	-0.889374	0.00925353	0.121978	441	23	31	40	128	109	110	2386.39	2700.35	1989.55	5603.47	5052.14	4385.62	MIMAT0019337	20
hsa-miR-340-3p	hsa-mir-340	MIMAT0000750	22	0.22956	-0.854877	0.832203	NA	2	0	0	0	1	0	1	0	0	0	43.78	0	39.87	MIMAT0000750	22
hsa-miR-28-5p	hsa-mir-28	MIMAT0000085	22	0.963664	-0.8547	0.736603	NA	8	0	0	2	4	1	1	0	0	99.48	175.11	46.35	39.87	MIMAT0000085	22
hsa-miR-192-5p	hsa-mir-192	MIMAT0000222	21	0.684077	-0.80566	0.779075	NA	5	0	1	0	1	2	1	0	87.11	0	43.78	92.7	39.87	MIMAT0000222	21
hsa-miR-148a-3p	hsa-mir-148a	MIMAT0000243	22	3.52073	-0.803068	0.567117	0.934577	28	1	0	6	7	11	3	103.76	0	298.43	306.44	509.85	119.61	MIMAT0000243	22
hsa-miR-126-3p	hsa-mir-126	MIMAT0000445	22	0.217605	-0.788225	0.845338	NA	2	0	0	0	2	0	0	0	0	0	87.55	0	0	MIMAT0000445	22
hsa-miR-1908-5p	hsa-mir-1908	MIMAT0007881	21	0.217605	-0.788225	0.845338	NA	2	0	0	0	2	0	0	0	0	0	87.55	0	0	MIMAT0007881	21
hsa-miR-3179	hsa-mir-3179-1	MIMAT0015056	22	0.217605	-0.788225	0.845338	NA	2	0	0	0	2	0	0	0	0	0	87.55	0	0	MIMAT0015056	22
hsa-miR-365a-5p	hsa-mir-365a	MIMAT0009199	23	0.217605	-0.788225	0.845338	NA	2	0	0	0	2	0	0	0	0	0	87.55	0	0	MIMAT0009199	23
hsa-miR-376a-3p	hsa-mir-376a-1	MIMAT0000729	21	0.217605	-0.788225	0.845338	NA	2	0	0	0	2	0	0	0	0	0	87.55	0	0	MIMAT0000729	21
hsa-miR-378d	hsa-mir-378d-2	MIMAT0018926	20	0.217605	-0.788225	0.845338	NA	2	0	0	0	2	0	0	0	0	0	87.55	0	0	MIMAT0018926	20
hsa-miR-378g	hsa-mir-378g	NA	NA	0.217605	-0.788225	0.845338	NA	2	0	0	0	2	0	0	0	0	0	87.55	0	0	NA	NA
hsa-miR-500a-3p	hsa-mir-500a	MIMAT0002871	22	0.217605	-0.788225	0.845338	NA	2	0	0	0	2	0	0	0	0	0	87.55	0	0	MIMAT0002871	22
hsa-miR-652-5p	hsa-mir-652	MIMAT0022709	25	0.217605	-0.788225	0.845338	NA	2	0	0	0	2	0	0	0	0	0	87.55	0	0	MIMAT0022709	25
hsa-miR-130b-5p	hsa-mir-130b	MIMAT0004680	21	0.763063	-0.783975	0.810169	NA	5	1	0	0	4	0	0	103.76	0	0	175.11	0	0	MIMAT0004680	21
hsa-miR-429	hsa-mir-429	MIMAT0001536	22	16.1659	-0.766247	0.222105	0.626057	116	8	8	10	30	28	32	830.05	696.86	497.39	1313.31	1297.8	1275.82	MIMAT0001536	22
hsa-miR-619-5p	hsa-mir-619	MIMAT0026622	22	21.4058	-0.756222	0.267103	0.70418	150	14	5	15	16	32	68	1452.58	435.54	746.08	700.43	1483.2	2711.11	MIMAT0026622	22
hsa-miR-196a-5p	hsa-mir-196a-1	MIMAT0000226	22	0.211474	-0.75251	0.852383	NA	2	0	0	0	0	2	0	0	0	0	0	92.7	0	MIMAT0000226	22
hsa-miR-33a-3p	hsa-mir-33a	MIMAT0004506	22	0.211474	-0.75251	0.852383	NA	2	0	0	0	0	2	0	0	0	0	0	92.7	0	MIMAT0004506	22
hsa-miR-340-5p	hsa-mir-340	MIMAT0004692	22	0.211474	-0.75251	0.852383	NA	2	0	0	0	0	2	0	0	0	0	0	92.7	0	MIMAT0004692	22
hsa-miR-376b-5p	hsa-mir-376b	MIMAT0022923	22	0.211474	-0.75251	0.852383	NA	2	0	0	0	0	2	0	0	0	0	0	92.7	0	MIMAT0022923	22
hsa-miR-376c-5p	hsa-mir-376c	MIMAT0022861	21	0.211474	-0.75251	0.852383	NA	2	0	0	0	0	2	0	0	0	0	0	92.7	0	MIMAT0022861	21
hsa-miR-760	hsa-mir-760	MIMAT0004957	20	0.211474	-0.75251	0.852383	NA	2	0	0	0	0	2	0	0	0	0	0	92.7	0	MIMAT0004957	20
hsa-miR-141-3p	hsa-mir-141	MIMAT0000432	22	8.10157	-0.747707	0.470167	0.885378	64	2	2	12	9	36	3	207.51	174.22	596.87	393.99	1668.6	119.61	MIMAT0000432	22
hsa-miR-375-3p	hsa-mir-375	MIMAT0000728	22	1.71861	-0.706544	0.718013	0.963999	14	0	0	4	4	3	3	0	0	198.96	175.11	139.05	119.61	MIMAT0000728	22
hsa-miR-625-3p	hsa-mir-625	MIMAT0004808	22	2.93572	-0.67949	0.688648	0.955241	21	0	4	1	10	0	6	0	348.43	49.74	437.77	0	239.22	MIMAT0004808	22
hsa-miR-29b-3p	hsa-mir-29b-1	MIMAT0000100	23	31.0529	-0.649988	0.198757	0.616152	223	11	22	21	81	34	54	1141.32	1916.38	1044.52	3545.94	1575.9	2152.94	MIMAT0000100	23
hsa-miR-1323	hsa-mir-1323	MIMAT0005795	22	3.80422	-0.641634	0.668263	0.955241	27	3	1	2	18	3	0	311.27	87.11	99.48	787.99	139.05	0	MIMAT0005795	22
hsa-miR-10400-5p	hsa-mir-10400	MIMAT0041631	21	14.7948	-0.62429	0.348242	0.776847	111	5	5	19	28	33	21	518.78	435.54	945.04	1225.76	1529.55	837.25	MIMAT0041631	21
hsa-miR-941	hsa-mir-941-1	MIMAT0004984	23	0.860684	-0.6228	0.825652	NA	7	0	0	2	0	3	2	0	0	99.48	0	139.05	79.74	MIMAT0004984	23
hsa-miR-744-5p	hsa-mir-744	MIMAT0004945	22	1.59371	-0.619399	0.766111	0.98656	12	1	0	2	4	5	0	103.76	0	99.48	175.11	231.75	0	MIMAT0004945	22
hsa-miR-126-5p	hsa-mir-126	MIMAT0000444	21	1.82845	-0.596429	0.761729	0.98656	14	0	1	3	0	5	5	0	87.11	149.22	0	231.75	199.35	MIMAT0000444	21
hsa-miR-504-3p	hsa-mir-504	MIMAT0026612	21	0.513252	-0.57063	0.880021	NA	4	0	0	1	0	0	3	0	0	49.74	0	0	119.61	MIMAT0026612	21
hsa-miR-151a-3p	hsa-mir-151a	MIMAT0000757	21	21.543	-0.495387	0.394418	0.808459	157	5	18	19	31	57	27	518.78	1567.94	945.04	1357.09	2641.95	1076.47	MIMAT0000757	21
hsa-miR-378a-3p	hsa-mir-378a	MIMAT0000732	22	4.76707	-0.479943	0.678312	0.955241	33	2	3	4	5	4	15	207.51	261.32	198.96	218.89	185.4	598.04	MIMAT0000732	22
hsa-miR-10401-5p	hsa-mir-10401	MIMAT0041633	20	0.67817	-0.458452	0.883866	NA	4	1	0	0	1	0	2	103.76	0	0	43.78	0	79.74	MIMAT0041633	20
hsa-miR-505-5p	hsa-mir-505	MIMAT0004776	22	1.33022	-0.43811	0.843507	NA	10	0	1	2	0	4	3	0	87.11	99.48	0	185.4	119.61	MIMAT0004776	22
hsa-let-7b-5p	hsa-let-7b	MIMAT0000063	22	1286.78	-0.40135	0.00686641	0.099563	9154	547	689	1372	1955	2281	2310	56754.5	60017.4	68241.7	85584.2	105724	92097.9	MIMAT0000063	22
hsa-miR-378c	hsa-mir-378c	MIMAT0016847	25	0.651194	-0.360013	0.909899	NA	4	1	0	0	2	1	0	103.76	0	0	87.55	46.35	0	MIMAT0016847	25
hsa-miR-320a-3p	hsa-mir-320a	MIMAT0000510	22	4.57683	-0.349015	0.778723	0.98656	32	0	7	2	7	8	8	0	609.76	99.48	306.44	370.8	318.95	MIMAT0000510	22
hsa-miR-223-3p	hsa-mir-223	MIMAT0000280	22	68.127	-0.345599	0.309022	0.728071	474	38	41	52	130	134	79	3942.73	3571.43	2586.42	5691.02	6210.89	3149.67	MIMAT0000280	22
hsa-miR-151a-5p	hsa-mir-151a	MIMAT0004697	21	2.19225	-0.345377	0.848948	0.98656	16	0	2	3	0	5	6	0	174.22	149.22	0	231.75	239.22	MIMAT0004697	21
hsa-miR-200c-3p	hsa-mir-200c	MIMAT0000617	23	62.3123	-0.343116	0.322621	0.730938	449	25	32	75	106	133	78	2593.9	2787.46	3730.42	4640.37	6164.54	3109.8	MIMAT0000617	23
hsa-miR-7-1-3p	hsa-mir-7-1	MIMAT0004553	22	6.57685	-0.33574	0.742517	0.978772	46	5	1	7	19	8	6	518.78	87.11	348.17	831.76	370.8	239.22	MIMAT0004553	22
hsa-miR-19b-3p	hsa-mir-19b-1	MIMAT0000074	23	11.536	-0.329475	0.691726	0.955241	83	2	12	10	36	16	7	207.51	1045.3	497.39	1575.98	741.6	279.08	MIMAT0000074	23
hsa-miR-424-3p	hsa-mir-424	MIMAT0004749	21	3.5931	-0.30417	0.846122	0.98656	25	0	4	4	3	0	14	0	348.43	198.96	131.33	0	558.17	MIMAT0004749	21
hsa-miR-374b-5p	hsa-mir-374b	MIMAT0004955	22	5.39509	-0.292351	0.78709	0.98656	36	5	1	4	8	9	9	518.78	87.11	198.96	350.22	417.15	358.82	MIMAT0004955	22
hsa-miR-193a-5p	hsa-mir-193a	MIMAT0004614	22	12.3444	-0.290301	0.682506	0.955241	84	6	10	8	21	17	22	622.54	871.08	397.91	919.32	787.95	877.12	MIMAT0004614	22
hsa-miR-150-5p	hsa-mir-150	MIMAT0000451	22	1.77887	-0.286734	0.884159	0.98656	14	0	0	5	4	1	4	0	0	248.69	175.11	46.35	159.48	MIMAT0000451	22
hsa-miR-628-3p	hsa-mir-628	MIMAT0003297	21	0.742993	-0.281427	0.919356	NA	6	0	0	2	1	2	1	0	0	99.48	43.78	92.7	39.87	MIMAT0003297	21
hsa-miR-4286	hsa-mir-4286	MIMAT0016916	17	1.38836	-0.272965	0.902672	NA	10	1	0	2	6	1	0	103.76	0	99.48	262.66	46.35	0	MIMAT0016916	17
hsa-miR-25-3p	hsa-mir-25	MIMAT0000081	22	55.2849	-0.265845	0.462546	0.885378	387	30	25	61	110	83	78	3112.68	2177.7	3034.07	4815.48	3847.05	3109.8	MIMAT0000081	22
hsa-miR-190a-3p	hsa-mir-190a	MIMAT0026482	21	2.07158	-0.252125	0.912641	0.98656	13	3	0	0	10	0	0	311.27	0	0	437.77	0	0	MIMAT0026482	21
hsa-miR-146a-5p	hsa-mir-146a	MIMAT0000449	22	85.2067	-0.21326	0.465365	0.885378	593	45	46	90	158	145	109	4669.02	4006.97	4476.5	6916.78	6720.74	4345.75	MIMAT0000449	22
hsa-miR-6773-5p	hsa-mir-6773	MIMAT0027446	23	1.03282	-0.207567	0.937035	NA	8	0	0	3	2	0	3	0	0	149.22	87.55	0	119.61	MIMAT0027446	23
hsa-let-7a-5p	hsa-let-7a-1	MIMAT0000062	22	2704.31	-0.196184	0.200966	0.616152	18580	1402	1587	2750	4282	3708	4851	145466	138240	136782	187453	171866	193406	MIMAT0000062	22
hsa-miR-26b-5p	hsa-mir-26b	MIMAT0000083	21	3.41173	-0.192542	0.884259	0.98656	25	1	2	5	5	10	2	103.76	174.22	248.69	218.89	463.5	79.74	MIMAT0000083	21
hsa-let-7c-5p	hsa-let-7c	MIMAT0000064	22	314.869	-0.129086	0.535987	0.934577	2143	180	175	325	537	399	527	18676.1	15243.9	16165.1	23508.3	18493.6	21011.1	MIMAT0000064	22
hsa-miR-26a-5p	hsa-mir-26a-1	MIMAT0000082	22	4.32487	-0.114846	0.926559	0.98656	33	0	2	10	6	9	6	0	174.22	497.39	262.66	417.15	239.22	MIMAT0000082	22
hsa-let-7d-3p	hsa-let-7d	MIMAT0004484	22	27.1634	-0.105786	0.839385	0.98656	188	14	11	38	39	31	55	1452.58	958.19	1890.08	1707.31	1436.85	2192.81	MIMAT0004484	22
hsa-miR-29c-3p	hsa-mir-29c	MIMAT0000681	22	13.7349	-0.0700011	0.926359	0.98656	95	10	3	18	35	20	9	1037.56	261.32	895.3	1532.2	927	358.82	MIMAT0000681	22
hsa-miR-30a-3p	hsa-mir-30a	MIMAT0000088	22	14.9808	-0.0572223	0.934135	0.98656	107	2	14	21	31	22	17	207.51	1219.51	1044.52	1357.09	1019.7	677.78	MIMAT0000088	22
hsa-miR-28-3p	hsa-mir-28	MIMAT0004502	22	6.30204	-0.0411916	0.966739	0.991034	45	2	3	11	13	6	10	207.51	261.32	547.13	569.1	278.1	398.69	MIMAT0004502	22
hsa-miR-125a-5p	hsa-mir-125a	MIMAT0000443	24	18.5043	-0.0396914	0.945737	0.98656	127	9	13	20	38	29	18	933.8	1132.4	994.78	1663.53	1344.15	717.65	MIMAT0000443	24
hsa-let-7e-5p	hsa-let-7e	MIMAT0000066	22	121.74	-0.0383228	0.895324	0.98656	839	56	66	168	173	150	226	5810.33	5749.13	8356.13	7573.44	6952.49	9010.45	MIMAT0000066	22
hsa-miR-146b-5p	hsa-mir-146b	MIMAT0002809	23	16.796	-0.032551	0.957744	0.991034	111	12	9	15	29	20	26	1245.07	783.97	746.08	1269.54	927	1036.6	MIMAT0002809	23
hsa-miR-200a-5p	hsa-mir-200a	MIMAT0001620	22	1.2957	-0.0233909	0.991081	NA	9	0	2	1	3	2	1	0	174.22	49.74	131.33	92.7	39.87	MIMAT0001620	22
hsa-miR-335-5p	hsa-mir-335	MIMAT0000765	23	19.6566	0.0121317	0.982674	0.991034	133	8	18	19	31	31	26	830.05	1567.94	945.04	1357.09	1436.85	1036.6	MIMAT0000765	23
hsa-miR-101-3p	hsa-mir-101-1	MIMAT0000099	21	2.85973	0.0170993	0.991034	0.991034	21	0	2	6	1	6	6	0	174.22	298.43	43.78	278.1	239.22	MIMAT0000099	21
hsa-miR-23a-3p	hsa-mir-23a	MIMAT0000078	21	149.427	0.0205844	0.939498	0.98656	1037	76	68	222	216	265	190	7885.45	5923.34	11042	9455.85	12282.7	7575.15	MIMAT0000078	21
hsa-miR-99a-5p	hsa-mir-99a	MIMAT0000097	22	2.65472	0.0425857	0.978899	0.991034	19	1	1	5	0	8	4	103.76	87.11	248.69	0	370.8	159.48	MIMAT0000097	22
hsa-miR-200b-5p	hsa-mir-200b	MIMAT0004571	22	49.5705	0.0497672	0.900537	0.98656	341	17	45	57	70	101	51	1763.85	3919.86	2835.12	3064.4	4681.34	2033.33	MIMAT0004571	22
hsa-let-7c-3p	hsa-let-7c	MIMAT0026472	22	0.105737	0.0763231	0.985077	NA	1	0	0	0	0	1	0	0	0	0	0	46.35	0	MIMAT0026472	22
hsa-miR-1237-5p	hsa-mir-1237	MIMAT0022946	21	0.120757	0.0763231	0.985077	NA	1	0	0	0	0	0	1	0	0	0	0	0	39.87	MIMAT0022946	21
hsa-miR-134-5p	hsa-mir-134	MIMAT0000447	22	0.108803	0.0763231	0.985077	NA	1	0	0	0	1	0	0	0	0	0	43.78	0	0	MIMAT0000447	22
hsa-miR-135a-5p	hsa-mir-135a-1	MIMAT0000428	23	0.105737	0.0763231	0.985077	NA	1	0	0	0	0	1	0	0	0	0	0	46.35	0	MIMAT0000428	23
hsa-miR-1843	hsa-mir-1843	MIMAT0039764	20	0.105737	0.0763231	0.985077	NA	1	0	0	0	0	1	0	0	0	0	0	46.35	0	MIMAT0039764	20
hsa-miR-197-5p	hsa-mir-197	MIMAT0022691	23	0.120757	0.0763231	0.985077	NA	1	0	0	0	0	0	1	0	0	0	0	0	39.87	MIMAT0022691	23
hsa-miR-199a-5p	hsa-mir-199a-1	MIMAT0000231	23	0.105737	0.0763231	0.985077	NA	1	0	0	0	0	1	0	0	0	0	0	46.35	0	MIMAT0000231	23
hsa-miR-205-3p	hsa-mir-205	MIMAT0009197	21	0.105737	0.0763231	0.985077	NA	1	0	0	0	0	1	0	0	0	0	0	46.35	0	MIMAT0009197	21
hsa-miR-30e-5p	hsa-mir-30e	MIMAT0000692	22	0.120757	0.0763231	0.985077	NA	1	0	0	0	0	0	1	0	0	0	0	0	39.87	MIMAT0000692	22
hsa-miR-3196	hsa-mir-3196	MIMAT0015080	18	0.108803	0.0763231	0.985077	NA	1	0	0	0	1	0	0	0	0	0	43.78	0	0	MIMAT0015080	18
hsa-miR-330-3p	hsa-mir-330	MIMAT0000751	23	0.108803	0.0763231	0.985077	NA	1	0	0	0	1	0	0	0	0	0	43.78	0	0	MIMAT0000751	23
hsa-miR-338-5p	hsa-mir-338	MIMAT0004701	22	0.105737	0.0763231	0.985077	NA	1	0	0	0	0	1	0	0	0	0	0	46.35	0	MIMAT0004701	22
hsa-miR-339-3p	hsa-mir-339	MIMAT0004702	23	0.108803	0.0763231	0.985077	NA	1	0	0	0	1	0	0	0	0	0	43.78	0	0	MIMAT0004702	23
hsa-miR-33b-5p	hsa-mir-33b	MIMAT0003301	20	0.108803	0.0763231	0.985077	NA	1	0	0	0	1	0	0	0	0	0	43.78	0	0	MIMAT0003301	20
hsa-miR-4279	hsa-mir-4279	MIMAT0016909	16	0.105737	0.0763231	0.985077	NA	1	0	0	0	0	1	0	0	0	0	0	46.35	0	MIMAT0016909	16
hsa-miR-4301	hsa-mir-4301	MIMAT0016850	20	0.108803	0.0763231	0.985077	NA	1	0	0	0	1	0	0	0	0	0	43.78	0	0	MIMAT0016850	20
hsa-miR-4423-3p	hsa-mir-4423	MIMAT0018936	21	0.120757	0.0763231	0.985077	NA	1	0	0	0	0	0	1	0	0	0	0	0	39.87	MIMAT0018936	21
hsa-miR-452-5p	hsa-mir-452	MIMAT0001635	22	0.108803	0.0763231	0.985077	NA	1	0	0	0	1	0	0	0	0	0	43.78	0	0	MIMAT0001635	22
hsa-miR-454-3p	hsa-mir-454	MIMAT0003885	23	0.108803	0.0763231	0.985077	NA	1	0	0	0	1	0	0	0	0	0	43.78	0	0	MIMAT0003885	23
hsa-miR-4646-5p	hsa-mir-4646	MIMAT0019707	22	0.105737	0.0763231	0.985077	NA	1	0	0	0	0	1	0	0	0	0	0	46.35	0	MIMAT0019707	22
hsa-miR-4776-5p	hsa-mir-4776-1	MIMAT0019932	22	0.120757	0.0763231	0.985077	NA	1	0	0	0	0	0	1	0	0	0	0	0	39.87	MIMAT0019932	22
hsa-miR-493-5p	hsa-mir-493	MIMAT0002813	22	0.108803	0.0763231	0.985077	NA	1	0	0	0	1	0	0	0	0	0	43.78	0	0	MIMAT0002813	22
hsa-miR-505-3p	hsa-mir-505	MIMAT0002876	22	0.105737	0.0763231	0.985077	NA	1	0	0	0	0	1	0	0	0	0	0	46.35	0	MIMAT0002876	22
hsa-miR-5100	hsa-mir-5100	MIMAT0022259	22	0.108803	0.0763231	0.985077	NA	1	0	0	0	1	0	0	0	0	0	43.78	0	0	MIMAT0022259	22
hsa-miR-524-5p	hsa-mir-524	MIMAT0002849	22	0.108803	0.0763231	0.985077	NA	1	0	0	0	1	0	0	0	0	0	43.78	0	0	MIMAT0002849	22
hsa-miR-5689	hsa-mir-5689	MIMAT0022481	22	0.105737	0.0763231	0.985077	NA	1	0	0	0	0	1	0	0	0	0	0	46.35	0	MIMAT0022481	22
hsa-miR-577	hsa-mir-577	MIMAT0003242	21	0.105737	0.0763231	0.985077	NA	1	0	0	0	0	1	0	0	0	0	0	46.35	0	MIMAT0003242	21
hsa-miR-582-5p	hsa-mir-582	MIMAT0003247	23	0.108803	0.0763231	0.985077	NA	1	0	0	0	1	0	0	0	0	0	43.78	0	0	MIMAT0003247	23
hsa-miR-590-3p	hsa-mir-590	MIMAT0004801	21	0.105737	0.0763231	0.985077	NA	1	0	0	0	0	1	0	0	0	0	0	46.35	0	MIMAT0004801	21
hsa-miR-611	hsa-mir-611	MIMAT0003279	23	0.120757	0.0763231	0.985077	NA	1	0	0	0	0	0	1	0	0	0	0	0	39.87	MIMAT0003279	23
hsa-miR-6730-5p	hsa-mir-6730	MIMAT0027361	23	0.105737	0.0763231	0.985077	NA	1	0	0	0	0	1	0	0	0	0	0	46.35	0	MIMAT0027361	23
hsa-miR-6744-5p	hsa-mir-6744	MIMAT0027389	19	0.108803	0.0763231	0.985077	NA	1	0	0	0	1	0	0	0	0	0	43.78	0	0	MIMAT0027389	19
hsa-miR-6760-5p	hsa-mir-6760	MIMAT0027420	23	0.108803	0.0763231	0.985077	NA	1	0	0	0	1	0	0	0	0	0	43.78	0	0	MIMAT0027420	23
hsa-miR-6813-5p	hsa-mir-6813	MIMAT0027526	23	0.108803	0.0763231	0.985077	NA	1	0	0	0	1	0	0	0	0	0	43.78	0	0	MIMAT0027526	23
hsa-miR-6814-5p	hsa-mir-6814	MIMAT0027528	22	0.105737	0.0763231	0.985077	NA	1	0	0	0	0	1	0	0	0	0	0	46.35	0	MIMAT0027528	22
hsa-miR-762	hsa-mir-762	MIMAT0010313	22	0.108803	0.0763231	0.985077	NA	1	0	0	0	1	0	0	0	0	0	43.78	0	0	MIMAT0010313	22
hsa-miR-629-5p	hsa-mir-629	MIMAT0004810	21	0.38054	0.0822427	0.98317	NA	3	0	0	1	1	0	1	0	0	49.74	43.78	0	39.87	MIMAT0004810	21
hsa-miR-125b-5p	hsa-mir-125b-2	MIMAT0000423	22	4.29951	0.111704	0.923125	0.98656	29	1	4	6	7	7	4	103.76	348.43	298.43	306.44	324.45	159.48	MIMAT0000423	22
hsa-miR-449a	hsa-mir-449a	MIMAT0001541	22	0.368585	0.148258	0.970705	NA	3	0	0	1	2	0	0	0	0	49.74	87.55	0	0	MIMAT0001541	22
hsa-miR-142-5p	hsa-mir-142	MIMAT0000433	21	12.7706	0.150168	0.842217	0.98656	83	11	3	16	13	15	25	1141.32	261.32	795.82	569.1	695.25	996.73	MIMAT0000433	21
hsa-miR-92a-3p	hsa-mir-92a-1	MIMAT0000092	22	17.6257	0.156022	0.808418	0.98656	122	6	15	24	22	43	12	622.54	1306.62	1193.73	963.1	1993.05	478.43	MIMAT0000092	22
hsa-miR-345-5p	hsa-mir-345	MIMAT0000772	22	0.61917	0.163314	0.962854	NA	5	0	0	2	0	3	0	0	0	99.48	0	139.05	0	MIMAT0000772	22
hsa-miR-23c	hsa-mir-23c	MIMAT0018000	22	0.893973	0.183577	0.943372	NA	7	0	0	3	1	2	1	0	0	149.22	43.78	92.7	39.87	MIMAT0018000	22
hsa-miR-29b-2-5p	hsa-mir-29b-2	MIMAT0004515	22	0.362453	0.183974	0.963681	NA	3	0	0	1	0	2	0	0	0	49.74	0	92.7	0	MIMAT0004515	22
hsa-miR-23b-3p	hsa-mir-23b	MIMAT0000418	23	145.918	0.204588	0.417449	0.829179	986	78	81	216	187	233	191	8092.97	7055.75	10743.6	8186.32	10799.5	7615.02	MIMAT0000418	23
hsa-miR-16-5p	hsa-mir-16-1	MIMAT0000069	22	1.62221	0.205971	0.914531	0.98656	11	1	1	2	3	4	0	103.76	87.11	99.48	131.33	185.4	0	MIMAT0000069	22
hsa-miR-130b-3p	hsa-mir-130b	MIMAT0000691	22	3.11473	0.211106	0.893567	0.98656	22	0	3	6	0	6	7	0	261.32	298.43	0	278.1	279.08	MIMAT0000691	22
hsa-miR-200c-5p	hsa-mir-200c	MIMAT0004657	22	0.460648	0.219824	0.955632	NA	3	0	1	0	2	0	0	0	87.11	0	87.55	0	0	MIMAT0004657	22
hsa-let-7f-5p	hsa-let-7f-1	MIMAT0000067	22	616.715	0.222455	0.143566	0.562623	4075	325	474	730	919	780	847	33720.7	41289.2	36309.4	40231.1	36152.9	33769.2	MIMAT0000067	22
hsa-let-7d-5p	hsa-let-7d	MIMAT0000065	22	32.9913	0.24362	0.593813	0.934577	214	19	29	31	32	59	44	1971.36	2526.13	1541.9	1400.87	2734.65	1754.25	MIMAT0000065	22
hsa-let-7f-1-3p	hsa-let-7f-1	MIMAT0004486	22	4.51139	0.252101	0.825007	0.98656	28	4	3	3	8	4	6	415.02	261.32	149.22	350.22	185.4	239.22	MIMAT0004486	22
hsa-miR-30e-3p	hsa-mir-30e	MIMAT0000693	22	16.7918	0.280918	0.639673	0.946455	114	7	12	26	24	26	19	726.29	1045.3	1293.21	1050.65	1205.1	757.52	MIMAT0000693	22
hsa-miR-29a-3p	hsa-mir-29a	MIMAT0000086	22	8.98419	0.315068	0.70998	0.962123	60	6	3	15	7	16	13	622.54	261.32	746.08	306.44	741.6	518.3	MIMAT0000086	22
hsa-miR-1285-5p	hsa-mir-1285-1	MIMAT0022719	21	2.84796	0.33635	0.825384	0.98656	18	2	2	3	0	5	6	207.51	174.22	149.22	0	231.75	239.22	MIMAT0022719	21
hsa-miR-6126	hsa-mir-6126	MIMAT0024599	18	17.9483	0.338153	0.565162	0.934577	114	11	16	17	21	21	28	1141.32	1393.73	845.56	919.32	973.35	1116.34	MIMAT0024599	18
hsa-miR-574-5p	hsa-mir-574	MIMAT0004795	23	57.147	0.38027	0.315447	0.728071	368	37	45	62	53	113	58	3838.97	3919.86	3083.81	2320.19	5237.54	2312.42	MIMAT0004795	23
hsa-let-7g-5p	hsa-let-7g	MIMAT0000414	22	82.6956	0.389576	0.189214	0.616152	535	44	70	102	101	97	121	4565.26	6097.56	5073.36	4421.49	4495.94	4824.18	MIMAT0000414	22
hsa-miR-200b-3p	hsa-mir-200b	MIMAT0000318	22	22.3196	0.394445	0.481218	0.892742	146	14	16	28	37	38	13	1452.58	1393.73	1392.69	1619.75	1761.3	518.3	MIMAT0000318	22
hsa-miR-342-3p	hsa-mir-342	MIMAT0000753	23	9.4626	0.445932	0.581413	0.934577	60	8	5	11	17	12	7	830.05	435.54	547.13	744.21	556.2	279.08	MIMAT0000753	23
hsa-miR-17-5p	hsa-mir-17	MIMAT0000070	23	3.55778	0.482308	0.70207	0.960378	22	2	4	3	4	3	6	207.51	348.43	149.22	175.11	139.05	239.22	MIMAT0000070	23
hsa-miR-99a-3p	hsa-mir-99a	MIMAT0004511	22	2.16344	0.512475	0.801877	0.98656	12	4	0	0	2	6	0	415.02	0	0	87.55	278.1	0	MIMAT0004511	22
hsa-miR-6802-5p	hsa-mir-6802	MIMAT0027504	20	1.05691	0.535519	0.83624	NA	8	0	0	4	0	2	2	0	0	198.96	0	92.7	79.74	MIMAT0027504	20
hsa-miR-183-5p	hsa-mir-183	MIMAT0000261	22	6.27671	0.594067	0.604915	0.934577	36	5	9	0	11	5	6	518.78	783.97	0	481.55	231.75	239.22	MIMAT0000261	22
hsa-miR-1268a	hsa-mir-1268a	MIMAT0005922	18	2.35749	0.610427	0.730846	0.972226	14	3	0	3	0	3	5	311.27	0	149.22	0	139.05	199.35	MIMAT0005922	18
hsa-miR-142-3p	hsa-mir-142	MIMAT0000434	23	19.2264	0.635376	0.278722	0.72169	128	9	12	38	28	25	16	933.8	1045.3	1890.08	1225.76	1158.75	637.91	MIMAT0000434	23
hsa-miR-191-5p	hsa-mir-191	MIMAT0000440	23	51.0413	0.658301	0.0624849	0.393926	321	35	38	70	62	66	50	3631.46	3310.1	3481.72	2714.18	3059.1	1993.46	MIMAT0000440	23
hsa-miR-30c-2-3p	hsa-mir-30c-2	MIMAT0004550	22	3.20667	0.680189	0.623561	0.934577	19	4	1	3	2	7	2	415.02	87.11	149.22	87.55	324.45	79.74	MIMAT0004550	22
hsa-miR-223-5p	hsa-mir-223	MIMAT0004570	22	0.519564	0.70623	0.851234	NA	4	0	0	2	2	0	0	0	0	99.48	87.55	0	0	MIMAT0004570	22
hsa-miR-203a-3p	hsa-mir-203a	MIMAT0000264	22	18.8096	0.725088	0.224517	0.626057	112	14	21	14	18	26	19	1452.58	1829.27	696.34	787.99	1205.1	757.52	MIMAT0000264	22
hsa-miR-455-3p	hsa-mir-455	MIMAT0004784	21	0.513433	0.74099	0.844711	NA	4	0	0	2	0	2	0	0	0	99.48	0	92.7	0	MIMAT0004784	21
hsa-miR-205-5p	hsa-mir-205	MIMAT0000266	22	7.65012	0.790905	0.39702	0.808459	47	5	7	10	2	13	10	518.78	609.76	497.39	87.55	602.55	398.69	MIMAT0000266	22
hsa-miR-877-5p	hsa-mir-877	MIMAT0004949	20	3.10819	0.825997	0.547458	0.934577	18	3	3	2	2	6	2	311.27	261.32	99.48	87.55	278.1	79.74	MIMAT0004949	20
hsa-miR-210-3p	hsa-mir-210	MIMAT0000267	22	2.45199	0.851548	0.597018	0.934577	17	0	2	7	1	3	4	0	174.22	348.17	43.78	139.05	159.48	MIMAT0000267	22
hsa-let-7i-5p	hsa-let-7i	MIMAT0000415	22	6.76733	0.86064	0.362247	0.793673	42	4	7	9	8	11	3	415.02	609.76	447.65	350.22	509.85	119.61	MIMAT0000415	22
hsa-miR-331-3p	hsa-mir-331	MIMAT0000760	21	1.96138	0.891559	0.614876	0.934577	12	1	2	3	0	2	4	103.76	174.22	149.22	0	92.7	159.48	MIMAT0000760	21
hsa-miR-103a-3p	hsa-mir-103a-1	MIMAT0000101	23	2.47015	0.897413	0.6252	0.934577	15	0	6	1	0	7	1	0	522.65	49.74	0	324.45	39.87	MIMAT0000101	23
hsa-miR-425-5p	hsa-mir-425	MIMAT0003393	23	0.975981	0.906062	0.740957	NA	5	2	0	0	1	2	0	207.51	0	0	43.78	92.7	0	MIMAT0003393	23
hsa-miR-222-3p	hsa-mir-222	MIMAT0000279	21	2.42812	0.912489	0.599029	0.934577	16	0	4	4	2	6	0	0	348.43	198.96	87.55	278.1	0	MIMAT0000279	21
hsa-miR-98-5p	hsa-mir-98	MIMAT0000096	22	6.81067	0.923258	0.313886	0.728071	41	4	8	8	7	7	7	415.02	696.86	397.91	306.44	324.45	279.08	MIMAT0000096	22
hsa-miR-21-5p	hsa-mir-21	MIMAT0000076	22	12.7402	0.965437	0.164772	0.593382	77	8	14	16	18	13	8	830.05	1219.51	795.82	787.99	602.55	318.95	MIMAT0000076	22
hsa-miR-200a-3p	hsa-mir-200a	MIMAT0000682	22	3.83881	0.989588	0.492547	0.892742	23	2	6	3	1	11	0	207.51	522.65	149.22	43.78	509.85	0	MIMAT0000682	22
hsa-miR-24-3p	hsa-mir-24-1	MIMAT0000080	22	51.3466	0.998695	0.0374685	0.319585	314	33	42	87	15	66	71	3423.95	3658.54	4327.28	656.66	3059.1	2830.72	MIMAT0000080	22
hsa-miR-107	hsa-mir-107	MIMAT0000104	23	0.256716	1.01281	0.803801	NA	2	0	0	1	0	1	0	0	0	49.74	0	46.35	0	MIMAT0000104	23
hsa-miR-1307-3p	hsa-mir-1307	MIMAT0005951	22	0.271737	1.01281	0.803801	NA	2	0	0	1	0	0	1	0	0	49.74	0	0	39.87	MIMAT0005951	22
hsa-miR-149-5p	hsa-mir-149	MIMAT0000450	23	0.271737	1.01281	0.803801	NA	2	0	0	1	0	0	1	0	0	49.74	0	0	39.87	MIMAT0000450	23
hsa-miR-27a-3p	hsa-mir-27a	MIMAT0000084	21	0.259782	1.01281	0.803801	NA	2	0	0	1	1	0	0	0	0	49.74	43.78	0	0	MIMAT0000084	21
hsa-miR-320d	hsa-mir-320d-2	MIMAT0006764	19	0.351846	1.08511	0.789978	NA	3	0	2	0	1	0	0	0	174.22	0	43.78	0	0	MIMAT0006764	19
hsa-miR-98-3p	hsa-mir-98	MIMAT0022842	22	0.34878	1.08511	0.789978	NA	2	0	1	0	0	1	0	0	87.11	0	0	46.35	0	MIMAT0022842	22
hsa-miR-186-5p	hsa-mir-186	MIMAT0000456	22	3.96188	1.25532	0.366731	0.793673	21	6	1	4	5	0	5	622.54	87.11	198.96	218.89	0	199.35	MIMAT0000456	22
hsa-miR-1285-3p	hsa-mir-1285-1	MIMAT0005876	22	8.0399	1.31463	0.170972	0.593382	45	8	6	11	1	7	12	830.05	522.65	547.13	43.78	324.45	478.43	MIMAT0005876	22
hsa-miR-106b-5p	hsa-mir-106b	MIMAT0000680	21	0.788501	1.31662	0.660181	NA	4	1	1	0	2	0	0	103.76	87.11	0	87.55	0	0	MIMAT0000680	21
hsa-miR-194-5p	hsa-mir-194-1	MIMAT0000460	22	1.49789	1.3614	0.525339	NA	11	0	0	7	1	2	1	0	0	348.17	43.78	92.7	39.87	MIMAT0000460	22
hsa-miR-181a-5p	hsa-mir-181a-1	MIMAT0000256	23	0.89722	1.37199	0.656006	NA	4	2	0	0	0	0	2	207.51	0	0	0	0	79.74	MIMAT0000256	23
hsa-miR-32-5p	hsa-mir-32	MIMAT0000090	22	0.871326	1.4099	0.620598	NA	5	1	0	2	0	0	2	103.76	0	99.48	0	0	79.74	MIMAT0000090	22
hsa-miR-6124	hsa-mir-6124	MIMAT0024597	20	0.845433	1.43318	0.644555	NA	6	0	0	4	0	0	2	0	0	198.96	0	0	79.74	MIMAT0024597	20
hsa-miR-143-3p	hsa-mir-143	MIMAT0000435	21	9.3339	1.44157	0.134906	0.543912	56	2	14	18	7	1	14	207.51	1219.51	895.3	306.44	46.35	558.17	MIMAT0000435	21
hsa-miR-185-5p	hsa-mir-185	MIMAT0000455	22	6.30829	1.51454	0.150841	0.575578	37	4	7	11	11	3	1	415.02	609.76	547.13	481.55	139.05	39.87	MIMAT0000455	22
hsa-miR-93-5p	hsa-mir-93	MIMAT0000093	23	6.75464	1.51536	0.120076	0.538916	39	4	9	10	3	10	3	415.02	783.97	497.39	131.33	463.5	119.61	MIMAT0000093	23
hsa-miR-99b-3p	hsa-mir-99b	MIMAT0004678	22	0.410762	1.56688	0.699477	NA	3	0	0	2	1	0	0	0	0	99.48	43.78	0	0	MIMAT0004678	22
hsa-miR-532-5p	hsa-mir-532	MIMAT0002888	22	3.05509	1.58845	0.247261	0.663941	18	2	3	6	3	3	1	207.51	261.32	298.43	131.33	139.05	39.87	MIMAT0002888	22
hsa-miR-1290	hsa-mir-1290	MIMAT0005880	19	474.96	1.59022	0	0	2678	393	460	768	349	340	368	40776.1	40069.7	38199.4	15278.2	15759	14671.9	MIMAT0005880	19
hsa-miR-5684	hsa-mir-5684	MIMAT0022473	20	2.8679	1.59532	0.316334	0.728071	15	4	1	4	0	1	5	415.02	87.11	198.96	0	46.35	199.35	MIMAT0022473	20
hsa-miR-32-3p	hsa-mir-32	MIMAT0004505	22	1.94129	1.61048	0.486445	0.892742	10	0	6	0	0	0	4	0	522.65	0	0	0	159.48	MIMAT0004505	22
hsa-miR-20b-5p	hsa-mir-20b	MIMAT0001413	23	0.937497	1.61944	0.556777	NA	6	0	1	3	0	0	2	0	87.11	149.22	0	0	79.74	MIMAT0001413	23
hsa-miR-660-5p	hsa-mir-660	MIMAT0003338	22	4.09638	1.64271	0.218073	0.626057	22	5	3	5	7	2	0	518.78	261.32	248.69	306.44	92.7	0	MIMAT0003338	22
hsa-miR-3195	hsa-mir-3195	MIMAT0015079	17	3.43797	1.66099	0.289115	0.728071	20	2	3	8	0	0	7	207.51	261.32	397.91	0	0	279.08	MIMAT0015079	17
hsa-miR-221-3p	hsa-mir-221	MIMAT0000278	23	4.3018	1.83345	0.171876	0.593382	23	3	6	6	1	0	7	311.27	522.65	298.43	43.78	0	279.08	MIMAT0000278	23
hsa-miR-199b-5p	hsa-mir-199b	MIMAT0000263	23	0.981393	1.83707	0.501533	NA	7	0	0	5	0	1	1	0	0	248.69	0	46.35	39.87	MIMAT0000263	23
hsa-miR-361-3p	hsa-mir-361	MIMAT0004682	23	0.992265	1.88206	0.487271	NA	6	1	0	3	0	2	0	103.76	0	149.22	0	92.7	0	MIMAT0004682	23
hsa-miR-103a-2-5p	hsa-mir-103a-2	MIMAT0009196	23	0.15098	1.97459	0.62814	NA	1	0	0	1	0	0	0	0	0	49.74	0	0	0	MIMAT0009196	23
hsa-miR-106a-5p	hsa-mir-106a	MIMAT0000103	23	0.15098	1.97459	0.62814	NA	1	0	0	1	0	0	0	0	0	49.74	0	0	0	MIMAT0000103	23
hsa-miR-1180-3p	hsa-mir-1180	MIMAT0005825	22	0.15098	1.97459	0.62814	NA	1	0	0	1	0	0	0	0	0	49.74	0	0	0	MIMAT0005825	22
hsa-miR-1180-5p	hsa-mir-1180	MIMAT0026735	21	0.15098	1.97459	0.62814	NA	1	0	0	1	0	0	0	0	0	49.74	0	0	0	MIMAT0026735	21
hsa-miR-1277-3p	hsa-mir-1277	MIMAT0005933	22	0.15098	1.97459	0.62814	NA	1	0	0	1	0	0	0	0	0	49.74	0	0	0	MIMAT0005933	22
hsa-miR-1284	hsa-mir-1284	MIMAT0005941	22	0.15098	1.97459	0.62814	NA	1	0	0	1	0	0	0	0	0	49.74	0	0	0	MIMAT0005941	22
hsa-miR-1302	hsa-mir-1302-1	MIMAT0005890	21	0.15098	1.97459	0.62814	NA	1	0	0	1	0	0	0	0	0	49.74	0	0	0	MIMAT0005890	21
hsa-miR-15b-3p	hsa-mir-15b	MIMAT0004586	22	0.15098	1.97459	0.62814	NA	1	0	0	1	0	0	0	0	0	49.74	0	0	0	MIMAT0004586	22
hsa-miR-187-3p	hsa-mir-187	MIMAT0000262	22	0.15098	1.97459	0.62814	NA	1	0	0	1	0	0	0	0	0	49.74	0	0	0	MIMAT0000262	22
hsa-miR-1976	hsa-mir-1976	MIMAT0009451	20	0.15098	1.97459	0.62814	NA	1	0	0	1	0	0	0	0	0	49.74	0	0	0	MIMAT0009451	20
hsa-miR-221-5p	hsa-mir-221	MIMAT0004568	22	0.15098	1.97459	0.62814	NA	1	0	0	1	0	0	0	0	0	49.74	0	0	0	MIMAT0004568	22
hsa-miR-25-5p	hsa-mir-25	MIMAT0004498	21	0.15098	1.97459	0.62814	NA	1	0	0	1	0	0	0	0	0	49.74	0	0	0	MIMAT0004498	21
hsa-miR-34a-3p	hsa-mir-34a	MIMAT0004557	22	0.15098	1.97459	0.62814	NA	1	0	0	1	0	0	0	0	0	49.74	0	0	0	MIMAT0004557	22
hsa-miR-34b-5p	hsa-mir-34b	MIMAT0000685	23	0.15098	1.97459	0.62814	NA	1	0	0	1	0	0	0	0	0	49.74	0	0	0	MIMAT0000685	23
hsa-miR-3605-5p	hsa-mir-3605	MIMAT0017981	23	0.15098	1.97459	0.62814	NA	1	0	0	1	0	0	0	0	0	49.74	0	0	0	MIMAT0017981	23
hsa-miR-374a-3p	hsa-mir-374a	MIMAT0004688	22	0.15098	1.97459	0.62814	NA	1	0	0	1	0	0	0	0	0	49.74	0	0	0	MIMAT0004688	22
hsa-miR-375-5p	hsa-mir-375	MIMAT0037313	23	0.15098	1.97459	0.62814	NA	1	0	0	1	0	0	0	0	0	49.74	0	0	0	MIMAT0037313	23
hsa-miR-4423-5p	hsa-mir-4423	MIMAT0019232	22	0.15098	1.97459	0.62814	NA	1	0	0	1	0	0	0	0	0	49.74	0	0	0	MIMAT0019232	22
hsa-miR-4438	hsa-mir-4438	MIMAT0018956	21	0.15098	1.97459	0.62814	NA	1	0	0	1	0	0	0	0	0	49.74	0	0	0	MIMAT0018956	21
hsa-miR-4445-3p	hsa-mir-4445	MIMAT0018964	21	0.15098	1.97459	0.62814	NA	1	0	0	1	0	0	0	0	0	49.74	0	0	0	MIMAT0018964	21
hsa-miR-449b-3p	hsa-mir-449b	MIMAT0009203	22	0.15098	1.97459	0.62814	NA	1	0	0	1	0	0	0	0	0	49.74	0	0	0	MIMAT0009203	22
hsa-miR-4510	hsa-mir-4510	MIMAT0019047	22	0.15098	1.97459	0.62814	NA	1	0	0	1	0	0	0	0	0	49.74	0	0	0	MIMAT0019047	22
hsa-miR-451b	hsa-mir-451b	MIMAT0019840	22	0.15098	1.97459	0.62814	NA	1	0	0	1	0	0	0	0	0	49.74	0	0	0	MIMAT0019840	22
hsa-miR-4778-5p	hsa-mir-4778	MIMAT0019936	22	0.15098	1.97459	0.62814	NA	1	0	0	1	0	0	0	0	0	49.74	0	0	0	MIMAT0019936	22
hsa-miR-4800-5p	hsa-mir-4800	MIMAT0019978	21	0.15098	1.97459	0.62814	NA	1	0	0	1	0	0	0	0	0	49.74	0	0	0	MIMAT0019978	21
hsa-miR-642a-3p	hsa-mir-642a	MIMAT0020924	22	0.15098	1.97459	0.62814	NA	1	0	0	1	0	0	0	0	0	49.74	0	0	0	MIMAT0020924	22
hsa-miR-642b-5p	hsa-mir-642b	MIMAT0022736	22	0.15098	1.97459	0.62814	NA	1	0	0	1	0	0	0	0	0	49.74	0	0	0	MIMAT0022736	22
hsa-miR-6798-3p	hsa-mir-6798	MIMAT0027497	21	0.15098	1.97459	0.62814	NA	1	0	0	1	0	0	0	0	0	49.74	0	0	0	MIMAT0027497	21
hsa-miR-6807-5p	hsa-mir-6807	MIMAT0027514	22	0.15098	1.97459	0.62814	NA	1	0	0	1	0	0	0	0	0	49.74	0	0	0	MIMAT0027514	22
hsa-miR-6892-3p	hsa-mir-6892	MIMAT0027685	21	0.15098	1.97459	0.62814	NA	1	0	0	1	0	0	0	0	0	49.74	0	0	0	MIMAT0027685	21
hsa-miR-765	hsa-mir-765	MIMAT0003945	21	0.15098	1.97459	0.62814	NA	1	0	0	1	0	0	0	0	0	49.74	0	0	0	MIMAT0003945	21
hsa-miR-93-3p	hsa-mir-93	MIMAT0004509	22	0.15098	1.97459	0.62814	NA	1	0	0	1	0	0	0	0	0	49.74	0	0	0	MIMAT0004509	22
hsa-miR-34b-3p	hsa-mir-34b	MIMAT0004676	22	11.1129	1.98172	0.0471391	0.359746	59	7	17	16	2	0	17	726.29	1480.84	795.82	87.55	0	677.78	MIMAT0004676	22
hsa-miR-627-5p	hsa-mir-627	MIMAT0003296	22	0.591823	2.0177	0.575208	NA	3	0	2	0	0	1	0	0	174.22	0	0	46.35	0	MIMAT0003296	22
hsa-miR-1249-3p	hsa-mir-1249	MIMAT0005901	22	0.327852	2.04689	0.615381	NA	1	1	0	0	0	0	0	103.76	0	0	0	0	0	MIMAT0005901	22
hsa-miR-1292-5p	hsa-mir-1292	MIMAT0005943	25	0.243043	2.04689	0.615381	NA	1	0	1	0	0	0	0	0	87.11	0	0	0	0	MIMAT0005943	25
hsa-miR-20a-5p	hsa-mir-20a	MIMAT0000075	23	0.243043	2.04689	0.615381	NA	1	0	1	0	0	0	0	0	87.11	0	0	0	0	MIMAT0000075	23
hsa-miR-22-5p	hsa-mir-22	MIMAT0004495	22	0.327852	2.04689	0.615381	NA	1	1	0	0	0	0	0	103.76	0	0	0	0	0	MIMAT0004495	22
hsa-miR-26a-1-3p	hsa-mir-26a-1	MIMAT0004499	22	0.243043	2.04689	0.615381	NA	1	0	1	0	0	0	0	0	87.11	0	0	0	0	MIMAT0004499	22
hsa-miR-29a-5p	hsa-mir-29a	MIMAT0004503	22	0.327852	2.04689	0.615381	NA	1	1	0	0	0	0	0	103.76	0	0	0	0	0	MIMAT0004503	22
hsa-miR-3201	hsa-mir-3201	MIMAT0015086	17	0.243043	2.04689	0.615381	NA	1	0	1	0	0	0	0	0	87.11	0	0	0	0	MIMAT0015086	17
hsa-miR-320c	hsa-mir-320c-1	MIMAT0005793	20	0.243043	2.04689	0.615381	NA	1	0	1	0	0	0	0	0	87.11	0	0	0	0	MIMAT0005793	20
hsa-miR-320e	hsa-mir-320e	MIMAT0015072	18	0.243043	2.04689	0.615381	NA	1	0	1	0	0	0	0	0	87.11	0	0	0	0	MIMAT0015072	18
hsa-miR-330-5p	hsa-mir-330	MIMAT0004693	22	0.243043	2.04689	0.615381	NA	1	0	1	0	0	0	0	0	87.11	0	0	0	0	MIMAT0004693	22
hsa-miR-3605-3p	hsa-mir-3605	MIMAT0017982	23	0.327852	2.04689	0.615381	NA	1	1	0	0	0	0	0	103.76	0	0	0	0	0	MIMAT0017982	23
hsa-miR-362-3p	hsa-mir-362	MIMAT0004683	22	0.327852	2.04689	0.615381	NA	1	1	0	0	0	0	0	103.76	0	0	0	0	0	MIMAT0004683	22
hsa-miR-379-3p	hsa-mir-379	MIMAT0004690	22	0.327852	2.04689	0.615381	NA	1	1	0	0	0	0	0	103.76	0	0	0	0	0	MIMAT0004690	22
hsa-miR-409-5p	hsa-mir-409	MIMAT0001638	23	0.327852	2.04689	0.615381	NA	1	1	0	0	0	0	0	103.76	0	0	0	0	0	MIMAT0001638	23
hsa-miR-421	hsa-mir-421	MIMAT0003339	23	0.243043	2.04689	0.615381	NA	1	0	1	0	0	0	0	0	87.11	0	0	0	0	MIMAT0003339	23
hsa-miR-449c-5p	hsa-mir-449c	MIMAT0010251	25	0.243043	2.04689	0.615381	NA	1	0	1	0	0	0	0	0	87.11	0	0	0	0	MIMAT0010251	25
hsa-miR-4660	hsa-mir-4660	MIMAT0019728	23	0.327852	2.04689	0.615381	NA	1	1	0	0	0	0	0	103.76	0	0	0	0	0	MIMAT0019728	23
hsa-miR-548aa	hsa-mir-548aa-1	MIMAT0018447	25	0.243043	2.04689	0.615381	NA	1	0	1	0	0	0	0	0	87.11	0	0	0	0	MIMAT0018447	25
hsa-miR-548ap-3p	hsa-mir-548aa-1	MIMAT0021038	19	0.243043	2.04689	0.615381	NA	1	0	1	0	0	0	0	0	87.11	0	0	0	0	MIMAT0021038	19
hsa-miR-548t-3p	hsa-mir-548aa-1	MIMAT0022730	25	0.243043	2.04689	0.615381	NA	1	0	1	0	0	0	0	0	87.11	0	0	0	0	MIMAT0022730	25
hsa-miR-628-5p	hsa-mir-628	MIMAT0004809	22	0.243043	2.04689	0.615381	NA	1	0	1	0	0	0	0	0	87.11	0	0	0	0	MIMAT0004809	22
hsa-miR-6780a-5p	hsa-mir-6780a	MIMAT0027460	23	0.243043	2.04689	0.615381	NA	1	0	1	0	0	0	0	0	87.11	0	0	0	0	MIMAT0027460	23
hsa-miR-7705	hsa-mir-7705	MIMAT0030020	23	0.243043	2.04689	0.615381	NA	1	0	1	0	0	0	0	0	87.11	0	0	0	0	MIMAT0030020	23
hsa-miR-96-5p	hsa-mir-96	MIMAT0000095	23	0.327852	2.04689	0.615381	NA	1	1	0	0	0	0	0	103.76	0	0	0	0	0	MIMAT0000095	23
hsa-miR-363-3p	hsa-mir-363	MIMAT0000707	22	1.19503	2.11822	0.446165	NA	5	3	0	0	0	2	0	311.27	0	0	0	92.7	0	MIMAT0000707	22
hsa-miR-8485	hsa-mir-8485	MIMAT0033692	21	79.542	2.28461	0	0	424	77	72	154	35	43	43	7989.21	6271.78	7659.79	1532.2	1993.05	1714.38	MIMAT0033692	21
hsa-miR-6873-3p	hsa-mir-6873	MIMAT0027647	23	4.13155	2.36674	0.0711231	0.412514	20	3	9	2	3	2	1	311.27	783.97	99.48	131.33	92.7	39.87	MIMAT0027647	23
hsa-miR-140-3p	hsa-mir-140	MIMAT0004597	21	2.0852	2.40147	0.180138	0.607441	11	1	4	3	0	2	1	103.76	348.43	149.22	0	92.7	39.87	MIMAT0004597	21
hsa-miR-1246	hsa-mir-1246	MIMAT0005898	19	2629.5	2.44367	0	0	13800	2413	2847	4889	1171	1237	1243	250363	247997	243173	51263	57334.9	49557.4	MIMAT0005898	19
hsa-miR-27b-3p	hsa-mir-27b	MIMAT0000419	21	1.41944	2.46729	0.273612	NA	7	1	3	1	0	2	0	103.76	261.32	49.74	0	92.7	0	MIMAT0000419	21
hsa-miR-10527-5p	hsa-mir-10527	MIMAT0041997	23	0.301959	2.52867	0.5333	NA	2	0	0	2	0	0	0	0	0	99.48	0	0	0	MIMAT0041997	23
hsa-miR-188-5p	hsa-mir-188	MIMAT0000457	21	0.301959	2.52867	0.5333	NA	2	0	0	2	0	0	0	0	0	99.48	0	0	0	MIMAT0000457	21
hsa-miR-3065-5p	hsa-mir-3065	MIMAT0015066	23	0.301959	2.52867	0.5333	NA	2	0	0	2	0	0	0	0	0	99.48	0	0	0	MIMAT0015066	23
hsa-miR-34c-3p	hsa-mir-34c	MIMAT0004677	22	0.301959	2.52867	0.5333	NA	2	0	0	2	0	0	0	0	0	99.48	0	0	0	MIMAT0004677	22
hsa-miR-4497	hsa-mir-4497	MIMAT0019032	17	0.301959	2.52867	0.5333	NA	2	0	0	2	0	0	0	0	0	99.48	0	0	0	MIMAT0019032	17
hsa-miR-497-3p	hsa-mir-497	MIMAT0004768	22	0.301959	2.52867	0.5333	NA	2	0	0	2	0	0	0	0	0	99.48	0	0	0	MIMAT0004768	22
hsa-miR-576-5p	hsa-mir-576	MIMAT0003241	22	0.301959	2.52867	0.5333	NA	2	0	0	2	0	0	0	0	0	99.48	0	0	0	MIMAT0003241	22
hsa-miR-944	hsa-mir-944	MIMAT0004987	22	0.301959	2.52867	0.5333	NA	2	0	0	2	0	0	0	0	0	99.48	0	0	0	MIMAT0004987	22
hsa-miR-328-3p	hsa-mir-328	MIMAT0000752	22	1.45552	2.5684	0.244686	NA	9	0	2	5	1	1	0	0	174.22	248.69	43.78	46.35	0	MIMAT0000752	22
hsa-miR-26b-3p	hsa-mir-26b	MIMAT0004500	21	0.834867	2.59898	0.411119	NA	4	0	3	0	0	1	0	0	261.32	0	0	46.35	0	MIMAT0004500	21
hsa-miR-1273c	hsa-mir-1273c	MIMAT0015017	22	3.24009	2.65431	0.0884053	0.444827	15	6	1	4	1	3	0	622.54	87.11	198.96	43.78	139.05	0	MIMAT0015017	22
hsa-miR-21-3p	hsa-mir-21	MIMAT0004494	21	0.394023	2.76821	0.493828	NA	2	0	1	1	0	0	0	0	87.11	49.74	0	0	0	MIMAT0004494	21
hsa-miR-625-5p	hsa-mir-625	MIMAT0003294	21	0.394023	2.76821	0.493828	NA	2	0	1	1	0	0	0	0	87.11	49.74	0	0	0	MIMAT0003294	21
hsa-miR-451a	hsa-mir-451a	MIMAT0001631	22	0.452939	2.95911	0.463388	NA	3	0	0	3	0	0	0	0	0	149.22	0	0	0	MIMAT0001631	22
hsa-miR-484	hsa-mir-484	MIMAT0002174	22	0.452939	2.95911	0.463388	NA	3	0	0	3	0	0	0	0	0	149.22	0	0	0	MIMAT0002174	22
hsa-miR-17-3p	hsa-mir-17	MIMAT0000071	22	0.486087	2.98113	0.459946	NA	2	0	2	0	0	0	0	0	174.22	0	0	0	0	MIMAT0000071	22
hsa-miR-188-3p	hsa-mir-188	MIMAT0004613	21	0.486087	2.98113	0.459946	NA	2	0	2	0	0	0	0	0	174.22	0	0	0	0	MIMAT0004613	21
hsa-miR-23b-5p	hsa-mir-23b	MIMAT0004587	22	0.486087	2.98113	0.459946	NA	2	0	2	0	0	0	0	0	174.22	0	0	0	0	MIMAT0004587	22
hsa-miR-545-5p	hsa-mir-545	MIMAT0004785	22	0.486087	2.98113	0.459946	NA	2	0	2	0	0	0	0	0	174.22	0	0	0	0	MIMAT0004785	22
hsa-miR-802	hsa-mir-802	MIMAT0004185	23	0.486087	2.98113	0.459946	NA	2	0	2	0	0	0	0	0	174.22	0	0	0	0	MIMAT0004185	23
hsa-miR-215-5p	hsa-mir-215	MIMAT0000272	21	0.570896	3.1677	0.381479	NA	2	1	1	0	0	0	0	103.76	87.11	0	0	0	0	MIMAT0000272	21
hsa-miR-128-3p	hsa-mir-128-1	MIMAT0000424	21	1.25529	3.17956	0.214099	NA	5	3	0	1	0	0	1	311.27	0	49.74	0	0	39.87	MIMAT0000424	21
hsa-miR-92b-5p	hsa-mir-92b	MIMAT0004792	22	0.545003	3.18568	0.381958	NA	3	0	1	2	0	0	0	0	87.11	99.48	0	0	0	MIMAT0004792	22
hsa-miR-1306-5p	hsa-mir-1306	MIMAT0022726	22	0.655705	3.34997	0.370779	NA	2	2	0	0	0	0	0	207.51	0	0	0	0	0	MIMAT0022726	22
hsa-miR-425-3p	hsa-mir-425	MIMAT0001343	22	0.655705	3.34997	0.370779	NA	2	2	0	0	0	0	0	207.51	0	0	0	0	0	MIMAT0001343	22
hsa-miR-4443	hsa-mir-4443	MIMAT0018961	17	0.655705	3.34997	0.370779	NA	2	2	0	0	0	0	0	207.51	0	0	0	0	0	MIMAT0018961	17
hsa-miR-4709-3p	hsa-mir-4709	MIMAT0019812	23	0.655705	3.34997	0.370779	NA	2	2	0	0	0	0	0	207.51	0	0	0	0	0	MIMAT0019812	23
hsa-miR-642a-5p	hsa-mir-642a	MIMAT0003312	22	0.629812	3.35374	0.330925	NA	3	1	0	2	0	0	0	103.76	0	99.48	0	0	0	MIMAT0003312	22
hsa-miR-101-5p	hsa-mir-101-1	MIMAT0004513	22	0.603919	3.35427	0.381251	NA	4	0	0	4	0	0	0	0	0	198.96	0	0	0	MIMAT0004513	22
hsa-miR-34a-5p	hsa-mir-34a	MIMAT0000255	22	2.57261	3.38265	0.0797167	0.428108	10	6	1	1	0	2	0	622.54	87.11	49.74	0	92.7	0	MIMAT0000255	22
hsa-miR-27b-5p	hsa-mir-27b	MIMAT0004588	22	0.637066	3.38554	0.324424	NA	3	0	2	1	0	0	0	0	174.22	49.74	0	0	0	MIMAT0004588	22
hsa-miR-4739	hsa-mir-4739	MIMAT0019868	25	0.637066	3.38554	0.324424	NA	3	0	2	1	0	0	0	0	174.22	49.74	0	0	0	MIMAT0019868	25
hsa-miR-130a-3p	hsa-mir-130a	MIMAT0000425	22	1.4797	3.49816	0.117709	NA	7	1	3	2	0	0	1	103.76	261.32	99.48	0	0	39.87	MIMAT0000425	22
hsa-miR-5708	hsa-mir-5708	MIMAT0022502	20	1.57176	3.58191	0.108457	0.52421	7	1	4	1	0	0	1	103.76	348.43	49.74	0	0	39.87	MIMAT0022502	20
hsa-miR-145-3p	hsa-mir-145	MIMAT0004601	22	0.806685	3.66694	0.245005	NA	3	2	0	1	0	0	0	207.51	0	49.74	0	0	0	MIMAT0004601	22
hsa-miR-30d-5p	hsa-mir-30d	MIMAT0000245	22	0.806685	3.66694	0.245005	NA	3	2	0	1	0	0	0	207.51	0	49.74	0	0	0	MIMAT0000245	22
hsa-miR-7847-3p	hsa-mir-7847	MIMAT0030422	21	0.780791	3.67831	0.245617	NA	4	1	0	3	0	0	0	103.76	0	149.22	0	0	0	MIMAT0030422	21
hsa-miR-1-3p	hsa-mir-1-1	MIMAT0000416	22	0.788046	3.70371	0.237854	NA	4	0	2	2	0	0	0	0	174.22	99.48	0	0	0	MIMAT0000416	22
hsa-miR-31-5p	hsa-mir-31	MIMAT0000089	21	1.74074	3.81202	0.0889655	0.444827	10	0	3	6	0	1	0	0	261.32	298.43	0	46.35	0	MIMAT0000089	21
hsa-miR-4668-5p	hsa-mir-4668	MIMAT0019745	23	0.983557	3.9381	0.218884	NA	3	3	0	0	0	0	0	311.27	0	0	0	0	0	MIMAT0019745	23
hsa-miR-671-3p	hsa-mir-671	MIMAT0004819	21	0.983557	3.9381	0.218884	NA	3	3	0	0	0	0	0	311.27	0	0	0	0	0	MIMAT0004819	21
hsa-miR-6516-3p	hsa-mir-6516	MIMAT0030418	22	2.3189	4.22938	0.0404432	0.325793	12	0	6	5	0	1	0	0	522.65	248.69	0	46.35	0	MIMAT0030418	22
hsa-miR-4644	hsa-mir-4644	MIMAT0019704	23	1.20071	4.26133	0.0888863	NA	5	2	1	2	0	0	0	207.51	87.11	99.48	0	0	0	MIMAT0019704	23
hsa-miR-92b-3p	hsa-mir-92b	MIMAT0003218	22	2.71292	4.4656	0.0239109	0.242969	14	0	7	6	0	1	0	0	609.76	298.43	0	46.35	0	MIMAT0003218	22
hsa-miR-532-3p	hsa-mir-532	MIMAT0004780	22	1.99588	5.06724	0.0251347	0.242969	12	0	2	10	0	0	0	0	174.22	497.39	0	0	0	MIMAT0004780	22
hsa-miR-135b-5p	hsa-mir-135b	MIMAT0000758	23	2.12109	5.13335	0.0194047	0.216437	11	0	5	6	0	0	0	0	435.54	298.43	0	0	0	MIMAT0000758	23
