# Supplementary material for: Comparative analyses of salivary exosomal miRNAs for patients with or without lung cancer
Source: Front Genet. 2023 Nov 3;14:1249678. doi: 10.3389/fgene.2023.1249678 (PMC10657645; doi:10.3389/fgene.2023.1249678)
Supplement: Supplementary file 1 [file DataSheet1.zip › Supplementray data/Table S3.xls]

## Sheet: Sheet1
miRNA	precursor	Alias	Length	baseMean	log2FoldChange	pvalue	padj
hsa-miR-4508	hsa-mir-4508	MIMAT0019045	17	3.75999	-4.89164	0.0045743	0.0736971
hsa-miR-4787-5p	hsa-mir-4787	MIMAT0019956	22	5.97394	-3.02294	0.017277	0.208764
hsa-miR-4488	hsa-mir-4488	MIMAT0019022	18	194.506	-2.27591	0	0
hsa-miR-4492	hsa-mir-4492	MIMAT0019027	17	68.053	-2.05587	0	0
hsa-miR-7704	hsa-mir-7704	MIMAT0030019	19	40.3534	-1.87757	7e-05	0.00125104
hsa-miR-423-5p	hsa-mir-423	MIMAT0004748	23	144.305	-1.22552	4e-05	0.000744154
hsa-miR-574-3p	hsa-mir-574	MIMAT0003239	22	144.328	-1.01144	3e-05	0.000614019
hsa-miR-1290	hsa-mir-1290	MIMAT0005880	19	474.96	1.59022	0	0
hsa-miR-34b-3p	hsa-mir-34b	MIMAT0004676	22	11.1129	1.98172	0.0471391	0.359746
hsa-miR-8485	hsa-mir-8485	MIMAT0033692	21	79.542	2.28461	0	0
hsa-miR-1246	hsa-mir-1246	MIMAT0005898	19	2629.5	2.44367	0	0
hsa-miR-6516-3p	hsa-mir-6516	MIMAT0030418	22	2.3189	4.22938	0.0404432	0.325793
hsa-miR-92b-3p	hsa-mir-92b	MIMAT0003218	22	2.71292	4.4656	0.0239109	0.242969
hsa-miR-532-3p	hsa-mir-532	MIMAT0004780	22	1.99588	5.06724	0.0251347	0.242969
hsa-miR-135b-5p	hsa-mir-135b	MIMAT0000758	23	2.12109	5.13335	0.0194047	0.216437
