# Supplementary material for: Comparative analyses of salivary exosomal miRNAs for patients with or without lung cancer
Source: Front Genet. 2023 Nov 3;14:1249678. doi: 10.3389/fgene.2023.1249678 (PMC10657645; doi:10.3389/fgene.2023.1249678)
Supplement: Supplementary file 1 [file DataSheet1.zip › Supplementray data/Table S4.xls]

## Sheet: Table S3
gene_symbol
ABCF1
ACAA1
ACVR1B
ADAM10
GRK3
SLC25A5
APC
XIAP
BIRC5
APP
ARF1
RERE
ATOX1
ATP2A2
ATP2B1
ATP2B4
BACH1
BCAT1
BCAT2
CCND1
BCL2
BMPR1A
BMPR2
CALM2
CANX
CAPZA1
CAPZB
CD69
CDC27
CDK6
CFL2
CHEK1
FOXN3
LYST
CLTA
COL12A1
COPA
CREB1
CRK
CSTF1
CCN2
CTNNB1
DDOST
DDX3X
DDX5
DMXL1
DUSP5
DUSP6
DYRK1A
CELSR3
EIF4EBP2
EIF5
ELK4
ERCC1
ACSL4
BPTF
FGF2
FKBP1A
GDI1
GFPT1
GNAS
GOLGA3
GRB2
NR3C1
GSK3B
GSTM3
GTF2A1
H3-3B
HIVEP1
ZBTB48
HMGCR
HOXC8
HSPD1
FOXN2
RBPJ
INCENP
INSIG1
ITGA6
ITGB8
ITPR1
KIF5B
TNPO1
IPO5
LAMP2
LNPEP
CAPRIN1
MARCKS
SMAD2
SMAD5
MAN2A1
MAP1B
MBNL1
MCL1
DNAJB9
MDM2
MEF2D
MET
MLLT6
MTF1
MYC
NCL
NPM1
NPTX1
NRAS
NSF
PAX3
PFKFB4
PITPNA
PLAGL2
PPM1A
PPP3R1
PRKAR1A
PRKAR2A
MAPK1
PRPS1
PSMD5
PTGER4
PTPN3
PTPRJ
PURB
RAD21
RAN
RBMS2
RDX
REV3L
RNF4
RORA
RP2
RPS4X
SCN8A
MAP2K4
SFPQ
SRSF1
SKIL
SLC1A5
SLC7A1
SOD2
CAPN15
SOX4
SOX11
SRPRA
ITPRID2
SSR2
SS18
AURKA
STYX
SUPT5H
SYT1
ELOA
TEAD1
TGFBR1
TPT1
TSPYL1
UQCRFS1
UVRAG
VEGFA
WEE1
ZAP70
SF1
ZNF24
ZNF131
ZNF224
CSDE1
EVI5
BTG2
PXDN
RNF103
PRRC2A
MAFK
PTP4A2
KMT2D
FXR1
HMGA2
PABPN1
GAN
NCOA3
NRIP1
RBM10
FZD6
STX7
EDF1
MTMR1
KAT2B
CDK5R1
PER2
BSN
SCAF11
VAPB
CYTH2
MED14
KLF4
B4GALT5
ZNF264
VPS4B
GOSR1
RAB3D
CLOCK
SH3PXD2A
CEP135
SLC25A44
EDEM1
TRAM2
KIAA0232
SERTAD2
KEAP1
EPM2AIP1
LRIG2
TECPR2
G3BP2
DENND4B
MFN2
GFPT2
AMMECR1
USP15
MED13
PTBP3
BCL2L11
SH2B3
ABCF2
ARL4C
RBM12
TOB1
G3BP1
ABI2
CNIH1
PSME3
CALCOCO2
DENND4A
ZNF267
KLF2
FAM3C
SYNCRIP
ARFGEF2
RABAC1
PRPF8
TXNIP
EXOC5
IGF2BP1
FAM189B
NFAT5
MAP3K2
SRSF10
ZNF460
MTHFD2
SRCAP
PAPOLA
PRDX3
PNRC1
EBNA1BP2
TENT4A
PWP1
BAZ2A
AKAP11
CBX3
IKZF2
RNF44
CPEB3
WDR37
KHDC4
KLHDC10
FBXO21
GOLGA8A
PHLPP2
SMG1
TBC1D2B
TNRC6B
GRAMD4
CIC
LARP4B
UBXN4
USP22
DOCK9
PIP5K1C
TARDBP
CBX6
TNPO3
TMEM50A
HEBP2
CD2AP
KPNA6
SLC7A11
CEMIP2
MTO1
TMEM184B
HECTD1
ZDHHC5
CLIC4
NECAP1
IBTK
APPL1
LSM14A
CCDC9
EDRF1
SZRD1
KIFBP
SERBP1
FBXW2
CNNM4
NPTN
PELP1
DKK3
AFF4
MED4
DROSHA
MYLIP
SERTAD3
BAZ2B
TNPO2
IL21R
TMED5
TMED7
KMT5B
MRNIP
DNAJC27
ERGIC2
VPS54
MRPS23
NLK
SELENOT
LUC7L3
RAB8B
C11orf24
C21orf91
MRPS21
XRN1
DDIT4
RSBN1
RRN3
PPP1R12C
DNAJB12
BNC2
ZNF562
SNRK
NCAPG2
CMTM6
FAM118A
DARS2
TMEM33
VPS13D
CCDC91
SYNJ2BP
TENT5A
CHD7
PACS1
ASF1B
ATF7IP
AP5M1
TXLNG
ASH1L
CTTNBP2NL
SAR1A
THAP10
STARD7
ARNTL2
BBX
TULP4
PHTF2
THOC2
REXO1
GATAD2B
PNMA8B
ESYT2
ARID1B
NUFIP2
KLHL42
IGSF9
TAOK1
FAM135A
USP28
FAM160B1
EPG5
PCTP
SCAF1
GPBP1L1
NUCKS1
SMAP2
CREB3L2
FNDC3B
EXO5
BCL11B
CASD1
UBE2Z
GRAMD2B
ZFYVE21
PHF23
ZNF557
COLGALT1
PPCS
QSER1
TMC7
ZNF703
PTGES2
ABHD18
CHD9
MED28
KLHL15
CPEB4
SLC25A32
ANP32E
C6orf62
VANGL1
DNAL1
COG3
BRIP1
FAR1
SLC37A3
DDI2
BRMS1L
MAP3K21
LCOR
SLX4
LMNB2
ZC3H12C
NAV1
ZNF551
ZNF766
DSEL
SFXN1
TP53INP1
FNIP1
STX1B
GLCCI1
PWWP2A
PCMTD1
ZNF354B
PDZD8
FOPNL
EID2B
IRGQ
AP1S3
CPEB2
GRPEL2
NACC2
NOL4L
BRI3BP
SOGA1
SREK1
CACUL1
SESN3
ZNF480
ZNF548
SIK1
THAP6
CREBRF
PPTC7
SLFN5
LONRF2
QSOX2
ZNF431
ZNF721
AGO3
TXLNA
IBA57
VMA21
MED19
UNC5B
RTKN2
SLC16A9
FOXK1
ATXN7L1
MMS22L
UBN2
MCOLN2
CNEP1R1
TAS2R30
ANKRD52
SPRYD4
NEK8
ZADH2
ZNF780A
PPP1R37
FAM126B
RABL3
GPRIN3
C5orf51
SPOPL
NEXMIF
MTX3
NUP43
MIA3
PTAR1
ZBTB34
H3-5
GOLGA8B
PALM2AKAP2
RBMXL1
ATXN7L3B
ZNF730
