# Supplementary material for: Comparative analyses of salivary exosomal miRNAs for patients with or without lung cancer
Source: Front Genet. 2023 Nov 3;14:1249678. doi: 10.3389/fgene.2023.1249678 (PMC10657645; doi:10.3389/fgene.2023.1249678)
Supplement: Supplementary file 1 [file DataSheet1.zip › Supplementray data/Table S5.xls]

## Sheet: Table S4
ONTOLOGY	ID	Description	GeneRatio	BgRatio	pvalue	p.adjust	qvalue	geneID	Count
BP	GO:0001701	in utero embryonic development	29/453	393/18903	9.24e-08	0.000393931	0.000324765	ACVR1B/ADAM10/BMPR1A/CHEK1/CTNNB1/BPTF/GRB2/RBPJ/SMAD2/MAN2A1/MBNL1/MAPK1/SKIL/TGFBR1/VEGFA/KLF4/SH3PXD2A/KEAP1/MFN2/BCL2L11/KLF2/HECTD1/KIFBP/VPS54/RRN3/NCAPG2/CHD7/ASF1B/THOC2	29
BP	GO:0044772	mitotic cell cycle phase transition	30/453	473/18903	1.4e-06	0.00169353	0.00139618	ACVR1B/APC/BIRC5/APP/BACH1/BCAT1/CCND1/BCL2/CALM2/CDC27/CDK6/CHEK1/FOXN3/DDX3X/INCENP/MDM2/MYC/RAD21/RDX/AURKA/WEE1/KLF4/VPS4B/PSME3/APPL1/MRNIP/ARID1B/TAOK1/NACC2/CACUL1	30
BP	GO:1903311	regulation of mRNA metabolic process	23/453	309/18903	1.73e-06	0.00169353	0.00139618	DDX5/DYRK1A/MBNL1/NCL/NPM1/SF1/CSDE1/BTG2/FXR1/RBM10/TOB1/SYNCRIP/IGF2BP1/SRSF10/PAPOLA/TENT4A/CPEB3/TNRC6B/LARP4B/TARDBP/SERBP1/TENT5A/RBMXL1	23
BP	GO:1900151	regulation of nuclear-transcribed mRNA catabolic process, deadenylation-dependent decay	7/453	26/18903	1.92e-06	0.00169353	0.00139618	CSDE1/TOB1/SYNCRIP/IGF2BP1/TENT4A/CPEB3/TNRC6B	7
BP	GO:0009791	post-embryonic development	12/453	92/18903	1.99e-06	0.00169353	0.00139618	BCL2/ERCC1/ITPR1/SMAD2/PLAGL2/SOD2/TGFBR1/VEGFA/KLF4/BCL2L11/ASH1L/BCL11B	12
BP	GO:1903312	negative regulation of mRNA metabolic process	12/453	94/18903	2.5e-06	0.00177891	0.00146657	DYRK1A/NPM1/CSDE1/RBM10/TOB1/SYNCRIP/IGF2BP1/SRSF10/TENT4A/LARP4B/TARDBP/TENT5A	12
BP	GO:1901987	regulation of cell cycle phase transition	28/453	453/18903	5.14e-06	0.00283881	0.00234038	APC/BIRC5/APP/ATP2B4/CCND1/BCL2/CDC27/CHEK1/FOXN3/DDX3X/INCENP/MDM2/NPM1/RAD21/RDX/AURKA/WEE1/KLF4/VPS4B/CLOCK/PSME3/APPL1/MRNIP/ARID1B/TAOK1/USP28/BRIP1/NACC2	28
BP	GO:1900152	negative regulation of nuclear-transcribed mRNA catabolic process, deadenylation-dependent decay	5/453	12/18903	5.33e-06	0.00283881	0.00234038	CSDE1/TOB1/SYNCRIP/IGF2BP1/TENT4A	5
BP	GO:0032984	protein-containing complex disassembly	19/453	242/18903	6.42e-06	0.002963	0.00244276	APC/ATP2A2/CAPZA1/CAPZB/CFL2/GSK3B/KIF5B/LAMP2/MAP1B/MYC/NSF/RDX/UVRAG/VPS4B/CALCOCO2/DDIT4/TAOK1/EPG5/PHF23	19
BP	GO:2001020	regulation of response to DNA damage stimulus	22/453	312/18903	6.95e-06	0.002963	0.00244276	BCL2/CHEK1/DDX5/DYRK1A/ERCC1/MCL1/MDM2/MYC/NPM1/SKIL/SOX4/TPT1/FXR1/HMGA2/KAT2B/SMG1/USP22/KMT5B/MRNIP/ARID1B/KLHL15/NACC2	22
BP	GO:0031330	negative regulation of cellular catabolic process	19/453	247/18903	8.62e-06	0.00324254	0.00267322	ATP2B4/BCL2/MCL1/MET/PTPN3/STYX/CSDE1/RBM10/LRIG2/TOB1/SYNCRIP/IGF2BP1/TENT4A/SMG1/LARP4B/TARDBP/TENT5A/PHF23/FOXK1	19
BP	GO:0006402	mRNA catabolic process	19/453	248/18903	9.13e-06	0.00324254	0.00267322	DDX5/NPM1/CSDE1/BTG2/FXR1/RBM10/TOB1/SYNCRIP/IGF2BP1/TENT4A/CPEB3/SMG1/TNRC6B/LARP4B/TARDBP/SERBP1/XRN1/TENT5A/AGO3	19
BP	GO:2000142	regulation of DNA-templated transcription initiation	10/453	76/18903	1.31e-05	0.00430616	0.00355009	ERCC1/GTF2A1/MED14/MED13/MED4/RRN3/ATF7IP/MED28/PWWP2A/MED19	10
BP	GO:0018107	peptidyl-threonine phosphorylation	12/453	111/18903	1.43e-05	0.00435055	0.00358669	ACVR1B/APP/BCL2/CALM2/CHEK1/DYRK1A/GSK3B/MAPK1/TGFBR1/CDK5R1/NLK/DDIT4	12
BP	GO:0017148	negative regulation of translation	19/453	258/18903	1.6e-05	0.00435055	0.00358669	DDX3X/EIF4EBP2/CAPRIN1/NCL/CSDE1/BTG2/FXR1/TOB1/SYNCRIP/IGF2BP1/TENT4A/CPEB3/TNRC6B/TARDBP/LSM14A/XRN1/CPEB4/CPEB2/AGO3	19
BP	GO:1901990	regulation of mitotic cell cycle phase transition	23/453	354/18903	1.63e-05	0.00435055	0.00358669	APC/BIRC5/APP/CCND1/BCL2/CDC27/CHEK1/FOXN3/DDX3X/INCENP/MDM2/RAD21/RDX/AURKA/WEE1/KLF4/VPS4B/PSME3/APPL1/MRNIP/ARID1B/TAOK1/NACC2	23
BP	GO:2000113	negative regulation of cellular macromolecule biosynthetic process	20/453	283/18903	1.75e-05	0.00439371	0.00362227	DDX3X/EIF4EBP2/GSK3B/CAPRIN1/NCL/CSDE1/BTG2/FXR1/TOB1/SYNCRIP/IGF2BP1/TENT4A/CPEB3/TNRC6B/TARDBP/LSM14A/XRN1/CPEB4/CPEB2/AGO3	20
BP	GO:0060211	regulation of nuclear-transcribed mRNA poly(A) tail shortening	5/453	15/18903	1.9e-05	0.00450714	0.00371579	BTG2/TOB1/TENT4A/CPEB3/TNRC6B	5
BP	GO:0043488	regulation of mRNA stability	15/453	175/18903	2.16e-05	0.00475616	0.00392108	NPM1/CSDE1/BTG2/FXR1/RBM10/TOB1/SYNCRIP/IGF2BP1/TENT4A/CPEB3/TNRC6B/LARP4B/TARDBP/SERBP1/TENT5A	15
BP	GO:0035270	endocrine system development	13/453	135/18903	2.23e-05	0.00475616	0.00392108	BMPR1A/CDK6/CREB1/FGF2/NR3C1/GSK3B/RBPJ/SMAD2/MAPK1/SOX4/TGFBR1/CLOCK/DKK3	13
BP	GO:0043484	regulation of RNA splicing	15/453	180/18903	3.01e-05	0.00593667	0.00489432	DDX5/DYRK1A/MBNL1/NCL/NPM1/SRSF1/SF1/FXR1/RBM10/KAT2B/PTBP3/RBM12/SRSF10/USP22/RBMXL1	15
BP	GO:0018210	peptidyl-threonine modification	12/453	120/18903	3.16e-05	0.00593667	0.00489432	ACVR1B/APP/BCL2/CALM2/CHEK1/DYRK1A/GSK3B/MAPK1/TGFBR1/CDK5R1/NLK/DDIT4	12
BP	GO:0140056	organelle localization by membrane tethering	10/453	84/18903	3.2e-05	0.00593667	0.00489432	ATP2A2/SYT1/STX7/VAPB/RAB3D/EXOC5/RAB8B/ESYT2/STX1B/PDZD8	10
BP	GO:0000082	G1/S transition of mitotic cell cycle	18/453	250/18903	3.59e-05	0.00633329	0.0052213	ACVR1B/APC/BACH1/BCAT1/CCND1/BCL2/CDK6/DDX3X/MDM2/MYC/RDX/WEE1/KLF4/PSME3/APPL1/ARID1B/NACC2/CACUL1	18
BP	GO:0006338	chromatin remodeling	23/453	373/18903	3.71e-05	0.00633329	0.0052213	RERE/CHEK1/BPTF/H3-3B/MYC/NPM1/SS18/TSPYL1/KMT2D/HMGA2/KAT2B/SRCAP/BAZ2A/CBX3/BAZ2B/CHD7/ASF1B/ATF7IP/GATAD2B/ARID1B/CHD9/ANP32E/LMNB2	23
BP	GO:0033044	regulation of chromosome organization	18/453	252/18903	3.98e-05	0.00647429	0.00533754	APC/BIRC5/CDC27/CTNNB1/ERCC1/H3-3B/INCENP/MYC/MAPK1/RAD21/RNF4/SFPQ/KAT2B/SMG1/XRN1/ATF7IP/ARID1B/SLX4	18
BP	GO:1902373	negative regulation of mRNA catabolic process	9/453	70/18903	4.29e-05	0.00647429	0.00533754	CSDE1/RBM10/TOB1/SYNCRIP/IGF2BP1/TENT4A/LARP4B/TARDBP/TENT5A	9
BP	GO:0030324	lung development	15/453	187/18903	4.68e-05	0.00647429	0.00533754	BMPR1A/BMPR2/CREB1/CCN2/CTNNB1/FGF2/RBPJ/SMAD2/MAN2A1/PPP3R1/MAPK1/SOX11/VEGFA/KLF2/SLC7A11	15
BP	GO:0043487	regulation of RNA stability	15/453	187/18903	4.68e-05	0.00647429	0.00533754	NPM1/CSDE1/BTG2/FXR1/RBM10/TOB1/SYNCRIP/IGF2BP1/TENT4A/CPEB3/TNRC6B/LARP4B/TARDBP/SERBP1/TENT5A	15
BP	GO:0045786	negative regulation of cell cycle	24/453	405/18903	4.76e-05	0.00647429	0.00533754	APC/BIRC5/CCND1/BCL2/CDK6/CHEK1/FOXN3/CTNNB1/INCENP/IPO5/MDM2/NPM1/PTPN3/RAD21/WEE1/BTG2/KAT2B/KLF4/CLOCK/MRNIP/TAOK1/USP28/BRIP1/NACC2	24
BP	GO:0044843	cell cycle G1/S phase transition	19/453	280/18903	4.93e-05	0.00647429	0.00533754	ACVR1B/APC/ATP2B4/BACH1/BCAT1/CCND1/BCL2/CDK6/DDX3X/MDM2/MYC/RDX/WEE1/KLF4/PSME3/APPL1/ARID1B/NACC2/CACUL1	19
BP	GO:0006417	regulation of translation	27/453	486/18903	4.97e-05	0.00647429	0.00533754	APP/DDX3X/EIF4EBP2/EIF5/CAPRIN1/NCL/NPM1/RPS4X/SOX4/CSDE1/BTG2/FXR1/PER2/TOB1/SYNCRIP/IGF2BP1/TENT4A/CPEB3/TNRC6B/LARP4B/TARDBP/LSM14A/SELENOT/XRN1/CPEB4/CPEB2/AGO3	27
BP	GO:0048569	post-embryonic animal organ development	5/453	18/18903	5.12e-05	0.00647429	0.00533754	ERCC1/VEGFA/KLF4/BCL2L11/BCL11B	5
BP	GO:0060541	respiratory system development	16/453	211/18903	5.21e-05	0.00647429	0.00533754	BMPR1A/BMPR2/CREB1/CCN2/CTNNB1/FGF2/RBPJ/SMAD2/MAN2A1/PPP3R1/MAPK1/SOX11/VEGFA/KLF2/SLC7A11/CHD7	16
BP	GO:2000765	regulation of cytoplasmic translation	6/453	29/18903	5.45e-05	0.00647429	0.00533754	CSDE1/SYNCRIP/IGF2BP1/CPEB3/CPEB4/CPEB2	6
BP	GO:0009895	negative regulation of catabolic process	21/453	332/18903	5.59e-05	0.00647429	0.00533754	ATP2B4/BCL2/HMGCR/MCL1/MET/PTPN3/STYX/CSDE1/RBM10/LRIG2/TOB1/SYNCRIP/IGF2BP1/TENT4A/SMG1/LARP4B/TARDBP/DDIT4/TENT5A/PHF23/FOXK1	21
BP	GO:0061013	regulation of mRNA catabolic process	15/453	190/18903	5.62e-05	0.00647429	0.00533754	NPM1/CSDE1/BTG2/FXR1/RBM10/TOB1/SYNCRIP/IGF2BP1/TENT4A/CPEB3/TNRC6B/LARP4B/TARDBP/SERBP1/TENT5A	15
BP	GO:0030323	respiratory tube development	15/453	191/18903	5.97e-05	0.00669403	0.0055187	BMPR1A/BMPR2/CREB1/CCN2/CTNNB1/FGF2/RBPJ/SMAD2/MAN2A1/PPP3R1/MAPK1/SOX11/VEGFA/KLF2/SLC7A11	15
BP	GO:0034249	negative regulation of cellular amide metabolic process	19/453	285/18903	6.25e-05	0.0068344	0.00563443	DDX3X/EIF4EBP2/CAPRIN1/NCL/CSDE1/BTG2/FXR1/TOB1/SYNCRIP/IGF2BP1/TENT4A/CPEB3/TNRC6B/TARDBP/LSM14A/XRN1/CPEB4/CPEB2/AGO3	19
BP	GO:2001242	regulation of intrinsic apoptotic signaling pathway	14/453	172/18903	7.11e-05	0.00757475	0.00624479	BCL2/DDX3X/MCL1/MDM2/MYC/PLAGL2/SFPQ/SKIL/SOD2/TPT1/BCL2L11/RRN3/NACC2/RTKN2	14
BP	GO:0007178	transmembrane receptor protein serine/threonine kinase signaling pathway	23/453	390/18903	7.34e-05	0.00763382	0.00629349	ACVR1B/XIAP/BMPR1A/BMPR2/DDX5/FKBP1A/HIVEP1/RBPJ/ITGB8/LNPEP/SMAD2/SMAD5/PPM1A/SKIL/SOX11/TGFBR1/USP15/TOB1/APPL1/DKK3/NLK/ZNF703/BRMS1L	23
BP	GO:0022406	membrane docking	10/453	93/18903	7.74e-05	0.00785531	0.00647609	ATP2A2/SYT1/STX7/VAPB/RAB3D/EXOC5/RAB8B/ESYT2/STX1B/PDZD8	10
BP	GO:0019827	stem cell population maintenance	14/453	177/18903	9.68e-05	0.00936936	0.0077243	BMPR1A/CTNNB1/RBPJ/MYC/SOX4/SS18/TPT1/HMGA2/NCOA3/MED14/KLF4/IGF2BP1/MED28/BRMS1L	14
BP	GO:0045930	negative regulation of mitotic cell cycle	17/453	246/18903	9.75e-05	0.00936936	0.0077243	APC/BIRC5/CCND1/BCL2/CHEK1/FOXN3/CTNNB1/INCENP/MDM2/PTPN3/RAD21/WEE1/BTG2/KLF4/MRNIP/TAOK1/NACC2	17
BP	GO:0048255	mRNA stabilization	8/453	61/18903	9.89e-05	0.00936936	0.0077243	CSDE1/RBM10/SYNCRIP/IGF2BP1/TENT4A/LARP4B/TARDBP/TENT5A	8
BP	GO:0031503	protein-containing complex localization	14/453	178/18903	0.000102804	0.00952506	0.00785266	ADAM10/BIRC5/KIF5B/NPM1/NPTX1/PPP3R1/RAN/SFPQ/STX7/NPTN/SYNJ2BP/LMNB2/STX1B/NACC2	14
BP	GO:0044839	cell cycle G2/M phase transition	13/453	157/18903	0.000107622	0.00975928	0.00804576	APP/BACH1/CCND1/CALM2/CHEK1/FOXN3/NPM1/RAD21/AURKA/WEE1/VPS4B/MRNIP/TAOK1	13
BP	GO:0048193	Golgi vesicle transport	19/453	298/18903	0.000112816	0.0100171	0.00825834	COPA/INSIG1/NSF/RP2/UVRAG/VAPB/GOSR1/ARFGEF2/EXOC5/TMED5/TMED7/ERGIC2/VPS54/RAB8B/CCDC91/SAR1A/CREB3L2/COG3/MIA3	19
BP	GO:0006401	RNA catabolic process	19/453	299/18903	0.000117862	0.0100671	0.00829954	DDX5/NPM1/CSDE1/BTG2/FXR1/RBM10/TOB1/SYNCRIP/IGF2BP1/TENT4A/CPEB3/SMG1/TNRC6B/LARP4B/TARDBP/SERBP1/XRN1/TENT5A/AGO3	19
BP	GO:0031647	regulation of protein stability	20/453	325/18903	0.000121481	0.0100671	0.00829954	BCL2/CREB1/DDOST/HSPD1/LAMP2/MDM2/NPM1/MAPK1/SOX4/AURKA/B4GALT5/TARDBP/MYLIP/NLK/CMTM6/ATF7IP/USP28/COG3/DDI2/RABL3	20
BP	GO:0042770	signal transduction in response to DNA damage	14/453	181/18903	0.000122827	0.0100671	0.00829954	CCND1/CHEK1/FOXN3/DDX5/DYRK1A/GRB2/MDM2/NPM1/SOX4/CLOCK/MRNIP/TAOK1/USP28/BRIP1	14
BP	GO:0098727	maintenance of cell number	14/453	181/18903	0.000122827	0.0100671	0.00829954	BMPR1A/CTNNB1/RBPJ/MYC/SOX4/SS18/TPT1/HMGA2/NCOA3/MED14/KLF4/IGF2BP1/MED28/BRMS1L	14
BP	GO:0050684	regulation of mRNA processing	12/453	139/18903	0.000132536	0.0106579	0.00878657	DDX5/DYRK1A/MBNL1/NCL/NPM1/SF1/FXR1/RBM10/SRSF10/PAPOLA/CPEB3/RBMXL1	12
BP	GO:1902369	negative regulation of RNA catabolic process	9/453	82/18903	0.000150006	0.0118393	0.0097606	CSDE1/RBM10/TOB1/SYNCRIP/IGF2BP1/TENT4A/LARP4B/TARDBP/TENT5A	9
