# Supplementary material for: Comparative analyses of salivary exosomal miRNAs for patients with or without lung cancer
Source: Front Genet. 2023 Nov 3;14:1249678. doi: 10.3389/fgene.2023.1249678 (PMC10657645; doi:10.3389/fgene.2023.1249678)
Supplement: Supplementary file 1 [file DataSheet1.zip › Supplementray data/Table S6.xls]

## Sheet: Table S5
ID	Description	GeneRatio	BgRatio	pvalue	p.adjust	qvalue	geneID	Count
hsa05210	Colorectal cancer	14/237	86/8385	1.05e-07	2.76e-05	1.96e-05	APC/BIRC5/CCND1/BCL2/CTNNB1/GRB2/GSK3B/SMAD2/MYC/NRAS/MAPK1/TGFBR1/BCL2L11/APPL1	14
hsa04550	Signaling pathways regulating pluripotency of stem cells	16/237	143/8385	2.5e-06	0.0003279	0.000233179	ACVR1B/APC/BMPR1A/BMPR2/CTNNB1/FGF2/GRB2/GSK3B/SMAD2/SMAD5/MYC/NRAS/MAPK1/SKIL/FZD6/KLF4	16
hsa05225	Hepatocellular carcinoma	16/237	168/8385	2.01e-05	0.00175396	0.00124729	APC/CCND1/CDK6/CTNNB1/GRB2/GSK3B/GSTM3/SMAD2/MET/MYC/NRAS/MAPK1/TGFBR1/FZD6/KEAP1/ARID1B	16
hsa04919	Thyroid hormone signaling pathway	13/237	121/8385	3.46e-05	0.00215969	0.00153582	ATP2A2/CCND1/CTNNB1/GSK3B/MDM2/MYC/NRAS/MAPK1/NCOA3/KAT2B/MED14/MED13/MED4	13
hsa05166	Human T-cell leukemia virus 1 infection	18/237	222/8385	5.4e-05	0.00215969	0.00153582	SLC25A5/XIAP/CCND1/CANX/CDC27/CHEK1/CREB1/ELK4/SMAD2/MYC/NRAS/PPP3R1/MAPK1/RAN/MAP2K4/TGFBR1/KAT2B/CREB3L2	18
hsa05206	MicroRNAs in cancer	22/237	310/8385	6.19e-05	0.00215969	0.00153582	APC/CCND1/BCL2/BMPR2/CDK6/CRK/GRB2/MARCKS/MCL1/MDM2/MET/MYC/NRAS/MAPK1/RDX/SLC7A1/SOX4/VEGFA/HMGA2/BCL2L11/IGF2BP1/DDIT4	22
hsa05163	Human cytomegalovirus infection	18/237	225/8385	6.44e-05	0.00215969	0.00153582	CCND1/CALM2/CDK6/CREB1/CRK/CTNNB1/GNAS/GRB2/GSK3B/ITPR1/MDM2/MYC/NRAS/PPP3R1/MAPK1/PTGER4/VEGFA/CREB3L2	18
hsa05205	Proteoglycans in cancer	17/237	205/8385	6.59e-05	0.00215969	0.00153582	CCND1/CTNNB1/DDX5/FGF2/GRB2/ITPR1/SMAD2/MDM2/MET/MYC/NRAS/MAPK1/RDX/VEGFA/FZD6/DROSHA/PPP1R12C	17
hsa05226	Gastric cancer	14/237	149/8385	7.74e-05	0.00225249	0.00160181	APC/CCND1/BCL2/CTNNB1/FGF2/GRB2/GSK3B/SMAD2/MET/MYC/NRAS/MAPK1/TGFBR1/FZD6	14
hsa05213	Endometrial cancer	8/237	58/8385	0.000204634	0.00536141	0.00381265	APC/CCND1/CTNNB1/GRB2/GSK3B/MYC/NRAS/MAPK1	8
hsa05220	Chronic myeloid leukemia	9/237	76/8385	0.000270643	0.00644621	0.00458409	CCND1/CDK6/CRK/GRB2/MDM2/MYC/NRAS/MAPK1/TGFBR1	9
hsa05207	Chemical carcinogenesis - receptor activation	16/237	212/8385	0.000321263	0.00701423	0.00498803	XIAP/BIRC5/CCND1/BCL2/CREB1/FGF2/GNAS/GRB2/GSTM3/MYC/NRAS/MAPK1/VEGFA/KLF4/KPNA6/CREB3L2	16
hsa01521	EGFR tyrosine kinase inhibitor resistance	9/237	79/8385	0.000363286	0.00732161	0.00520661	BCL2/FGF2/GRB2/GSK3B/MET/NRAS/MAPK1/VEGFA/BCL2L11	9
hsa05215	Prostate cancer	10/237	97/8385	0.000392041	0.00733676	0.00521738	CCND1/BCL2/CREB1/CTNNB1/GRB2/GSK3B/MDM2/NRAS/MAPK1/CREB3L2	10
hsa04218	Cellular senescence	13/237	156/8385	0.000457437	0.00796554	0.00566453	SLC25A5/CCND1/CALM2/CDK6/CHEK1/ITPR1/SMAD2/MDM2/MYC/NRAS/PPP3R1/MAPK1/TGFBR1	13
hsa04390	Hippo signaling pathway	13/237	157/8385	0.000486445	0.00796554	0.00566453	APC/BIRC5/CCND1/BMPR1A/BMPR2/CCN2/CTNNB1/GSK3B/SMAD2/MYC/TEAD1/TGFBR1/FZD6	13
hsa04010	MAPK signaling pathway	19/237	302/8385	0.000892078	0.012946	0.00920631	CRK/DUSP5/DUSP6/ELK4/FGF2/GRB2/MET/MYC/NRAS/PPM1A/PPP3R1/MAPK1/MAP2K4/TGFBR1/VEGFA/MAP3K2/NLK/TAOK1/MAP3K21	19
hsa05224	Breast cancer	12/237	147/8385	0.000905349	0.012946	0.00920631	APC/CCND1/CDK6/CTNNB1/FGF2/GRB2/GSK3B/MYC/NRAS/MAPK1/NCOA3/FZD6	12
hsa05219	Bladder cancer	6/237	41/8385	0.000938835	0.012946	0.00920631	CCND1/MDM2/MYC/NRAS/MAPK1/VEGFA	6
hsa01524	Platinum drug resistance	8/237	73/8385	0.000997478	0.013067	0.0092923	XIAP/BIRC5/BCL2/ERCC1/GSTM3/MDM2/MAPK1/REV3L	8
