# Supplementary material for: Comparative analyses of salivary exosomal miRNAs for patients with or without lung cancer
Source: Front Genet. 2023 Nov 3;14:1249678. doi: 10.3389/fgene.2023.1249678 (PMC10657645; doi:10.3389/fgene.2023.1249678)
Supplement: Supplementary file 1 [file DataSheet1.zip › Supplementray data/Table S7.xls]

## Sheet: Sheet1
ID	Description	GeneRatio	BgRatio	pvalue	p.adjust	qvalue	geneID	Count	Go_term
GO:0034504	protein localization to nucleus	12/151	304/18614	7.19e-06	0.0195977	0.0166207	NF2/E2F3/GLUL/HDGF/YWHAE/SQSTM1/LMNB2/TRIM28/TXNIP/COL1A1/CDKN1A/CALR	12	BP
GO:0010810	regulation of cell-substrate adhesion	10/151	222/18614	1.38e-05	0.0195977	0.0166207	HOXA7/NF2/ACTG1/MINK1/CEACAM6/RAC1/COL1A1/P4HB/MYADM/CALR	10	BP
GO:0097193	intrinsic apoptotic signaling pathway	11/151	301/18614	3.56e-05	0.0203375	0.0172482	CEBPB/PPIA/TMBIM6/ARHGEF2/HIPK2/EP300/CUL2/HMOX1/P4HB/CDKN1A/ZNF385A	11	BP
GO:0051098	regulation of binding	12/151	369/18614	4.88e-05	0.0203375	0.0172482	CALM3/TMBIM6/PLXND1/HIPK2/ARRB2/TRIM28/NSD1/NIBAN2/EP300/HMOX1/PTPRF/CDKN1A	12	BP
GO:0007162	negative regulation of cell adhesion	11/151	312/18614	4.93e-05	0.0203375	0.0172482	HOXA7/NF2/RUNX1/CEBPB/ARHGDIA/PLXND1/ATP5F1B/COL1A1/PODXL/ZNF703/MYADM	11	BP
GO:0043200	response to amino acid	7/151	120/18614	5.56e-05	0.0203375	0.0172482	CEBPB/TMBIM6/EGFR/COL1A1/IGF1R/SLC7A5/TOMM70	7	BP
GO:0051101	regulation of DNA binding	7/151	120/18614	5.56e-05	0.0203375	0.0172482	CALM3/HIPK2/TRIM28/NSD1/NIBAN2/EP300/HMOX1	7	BP
GO:0032964	collagen biosynthetic process	5/151	51/18614	5.72e-05	0.0203375	0.0172482	RUNX1/ERRFI1/ARRB2/COL1A1/SERPINH1	5	BP
GO:0098974	postsynaptic actin cytoskeleton organization	3/151	11/18614	8.23e-05	0.0247463	0.0209872	ACTG1/WASF2/NOS1AP	3	BP
GO:0043388	positive regulation of DNA binding	5/151	57/18614	9.8e-05	0.0247463	0.0209872	CALM3/HIPK2/TRIM28/NIBAN2/EP300	5	BP
GO:0046777	protein autophosphorylation	9/151	227/18614	0.000100378	0.0247463	0.0209872	ERRFI1/CALM3/MKNK2/MAP3K9/MINK1/TRIM28/EGFR/MAPKAPK2/IGF1R	9	BP
GO:0060325	face morphogenesis	4/151	31/18614	0.00011041	0.0247463	0.0209872	ASPH/ARID5B/EP300/COL1A1	4	BP
GO:2001234	negative regulation of apoptotic signaling pathway	9/151	233/18614	0.000122346	0.0247463	0.0209872	MNT/PPIA/TMBIM6/ARHGEF2/ARRB2/HMOX1/ZNF385A/MAPK8IP2/MAZ	9	BP
GO:0001101	response to acid chemical	7/151	136/18614	0.000122555	0.0247463	0.0209872	CEBPB/TMBIM6/EGFR/COL1A1/IGF1R/SLC7A5/TOMM70	7	BP
GO:0060348	bone development	9/151	235/18614	0.000130508	0.0247463	0.0209872	WASF2/ATG9A/EP300/COL1A1/TSKU/SERPINH1/ATP6AP1/ZNF385A/MEF2D	9	BP
GO:0051403	stress-activated MAPK cascade	9/151	237/18614	0.000139122	0.0247463	0.0209872	ZFP36L1/PPIA/HIPK2/MINK1/EGFR/PRMT1/MAPKAPK2/IGF1R/MAPK8IP2	9	BP
GO:0031099	regeneration	8/151	190/18614	0.000162878	0.0267345	0.0226735	RUNX1/CEBPB/SELENON/HMOX1/PTPRF/IGF1R/CDKN1A/SLC7A5	8	BP
GO:0099188	postsynaptic cytoskeleton organization	3/151	14/18614	0.000178394	0.0267345	0.0226735	ACTG1/WASF2/NOS1AP	3	BP
GO:0031098	stress-activated protein kinase signaling cascade	9/151	245/18614	0.000178481	0.0267345	0.0226735	ZFP36L1/PPIA/HIPK2/MINK1/EGFR/PRMT1/MAPKAPK2/IGF1R/MAPK8IP2	9	BP
GO:0098760	response to interleukin-7	3/151	15/18614	0.000221668	0.0288685	0.0244833	HDGF/ATP5F1B/P4HB	3	BP
GO:0098761	cellular response to interleukin-7	3/151	15/18614	0.000221668	0.0288685	0.0244833	HDGF/ATP5F1B/P4HB	3	BP
GO:0060323	head morphogenesis	4/151	37/18614	0.000223158	0.0288685	0.0244833	ASPH/ARID5B/EP300/COL1A1	4	BP
GO:0043393	regulation of protein binding	8/151	201/18614	0.000239084	0.0295841	0.0250901	TMBIM6/PLXND1/HIPK2/ARRB2/TRIM28/EP300/PTPRF/CDKN1A	8	BP
GO:0051402	neuron apoptotic process	9/151	259/18614	0.000269617	0.0317549	0.0269312	CEBPB/GAPDH/HDGF/TMBIM6/PLXND1/HIPK2/ATN1/ARRB2/HMOX1	9	BP
GO:2001233	regulation of apoptotic signaling pathway	11/151	381/18614	0.00028477	0.0317549	0.0269312	MNT/PPIA/TMBIM6/ARHGEF2/ARRB2/TRAF7/HMOX1/P4HB/ZNF385A/MAPK8IP2/MAZ	11	BP
GO:0030330	DNA damage response, signal transduction by p53 class mediator	5/151	72/18614	0.000297033	0.0317549	0.0269312	MDM4/HIPK2/KMT5A/CDKN1A/ZNF385A	5	BP
GO:1901654	response to ketone	8/151	208/18614	0.000301259	0.0317549	0.0269312	SP1/CREB1/ERRFI1/CALM3/LARP1/TXNIP/IGF1R/CALR	8	BP
GO:0098751	bone cell development	4/151	41/18614	0.000333678	0.033916	0.0287641	WASF2/EP300/ATP6AP1/ZNF385A	4	BP
GO:0006978	DNA damage response, signal transduction by p53 class mediator resulting in transcription of p21 class mediator	3/151	18/18614	0.000390503	0.0345243	0.02928	HIPK2/CDKN1A/ZNF385A	3	BP
GO:0070482	response to oxygen levels	10/151	333/18614	0.000396607	0.0345243	0.02928	ZFP36L1/MDM4/TMBIM6/HIPK2/EP300/COL1A1/HMOX1/P4HB/ATP6AP1/SLC7A5	10	BP
GO:0071364	cellular response to epidermal growth factor stimulus	4/151	43/18614	0.000401549	0.0345243	0.02928	ERRFI1/ZFP36L1/EGFR/COL1A1	4	BP
GO:0042771	intrinsic apoptotic signaling pathway in response to DNA damage by p53 class mediator	4/151	44/18614	0.000438937	0.0345243	0.02928	HIPK2/EP300/CDKN1A/ZNF385A	4	BP
GO:1900026	positive regulation of substrate adhesion-dependent cell spreading	4/151	44/18614	0.000438937	0.0345243	0.02928	RAC1/P4HB/MYADM/CALR	4	BP
GO:0032355	response to estradiol	6/151	120/18614	0.000440785	0.0345243	0.02928	TXNIP/EGFR/COL1A1/ZNF703/IGF1R/CALR	6	BP
GO:0006338	chromatin remodeling	11/151	402/18614	0.000447991	0.0345243	0.02928	MTA1/KMT2A/DDX21/KDM6B/LMNB2/TSPYL6/TRIM28/NIBAN2/H2BC21/H1-2/EP300	11	BP
GO:0071214	cellular response to abiotic stimulus	10/151	339/18614	0.000456124	0.0345243	0.02928	CCND2/ERRFI1/ZFP36L1/ARHGEF2/EP300/COL1A1/RHOB/IGF1R/CDKN1A/CALR	10	BP
GO:0104004	cellular response to environmental stimulus	10/151	339/18614	0.000456124	0.0345243	0.02928	CCND2/ERRFI1/ZFP36L1/ARHGEF2/EP300/COL1A1/RHOB/IGF1R/CDKN1A/CALR	10	BP
GO:0042772	DNA damage response, signal transduction resulting in transcription	3/151	19/18614	0.000460971	0.0345243	0.02928	HIPK2/CDKN1A/ZNF385A	3	BP
GO:0016570	histone modification	12/151	475/18614	0.000505173	0.0357317	0.0303039	MTA1/KMT2A/DDX21/KDM6B/SF3B3/MIER2/NSD1/KMT5A/H1-2/EP300/PRMT1/PHF19	12	BP
GO:0008344	adult locomotory behavior	5/151	81/18614	0.00051308	0.0357317	0.0303039	CCND2/HIPK2/CSTB/ARRB2/NLGN2	5	BP
GO:0071453	cellular response to oxygen levels	7/151	172/18614	0.000514757	0.0357317	0.0303039	ZFP36L1/MDM4/TMBIM6/HIPK2/HMOX1/P4HB/ATP6AP1	7	BP
GO:0001952	regulation of cell-matrix adhesion	6/151	125/18614	0.000547602	0.0369825	0.0313647	HOXA7/NF2/ACTG1/MINK1/CEACAM6/RAC1	6	BP
GO:0070849	response to epidermal growth factor	4/151	47/18614	0.000565962	0.0369825	0.0313647	ERRFI1/ZFP36L1/EGFR/COL1A1	4	BP
GO:0062197	cellular response to chemical stress	10/151	349/18614	0.00057176	0.0369825	0.0313647	ERRFI1/ZFP36L1/PPIA/ARHGEF2/KDM6B/SELENON/EGFR/HMOX1/RHOB/P4HB	10	BP
GO:0061515	myeloid cell development	5/151	84/18614	0.000606315	0.0383461	0.0325212	CEBPB/WASF2/EP300/ATP6AP1/ZNF385A	5	BP
GO:0010660	regulation of muscle cell apoptotic process	5/151	85/18614	0.000640049	0.039215	0.0332581	E2F3/ARRB2/HMOX1/IGF1R/SLC7A5	5	BP
GO:0030099	myeloid cell differentiation	11/151	421/18614	0.000657296	0.039215	0.0332581	HOXA7/RUNX1/CREB1/CEBPB/ZFP36L1/WASF2/HIPK2/EP300/PRMT1/ATP6AP1/ZNF385A	11	BP
GO:0010171	body morphogenesis	4/151	49/18614	0.000663909	0.039215	0.0332581	ASPH/ARID5B/EP300/COL1A1	4	BP
GO:0045069	regulation of viral genome replication	5/151	86/18614	0.00067517	0.039215	0.0332581	PPIA/LARP1/PABPC1/APOBEC3C/TRIM28	5	BP
GO:0010595	positive regulation of endothelial cell migration	6/151	131/18614	0.000701219	0.0396384	0.0336172	SP1/ATP5F1B/RAC1/HMOX1/RHOB/CALR	6	BP
GO:0031589	cell-substrate adhesion	10/151	359/18614	0.000710713	0.0396384	0.0336172	HOXA7/NF2/ACTG1/MINK1/CEACAM6/RAC1/COL1A1/P4HB/MYADM/CALR	10	BP
GO:0060537	muscle tissue development	11/151	426/18614	0.000724243	0.0396384	0.0336172	RUNX1/CREB1/KDM6B/ARRB2/SELENON/NIBAN2/EP300/PRMT1/CALR/MEF2D/TOMM70	11	BP
GO:0035855	megakaryocyte development	3/151	23/18614	0.000822703	0.0423088	0.0358819	WASF2/EP300/ZNF385A	3	BP
GO:0010657	muscle cell apoptotic process	5/151	90/18614	0.000830248	0.0423088	0.0358819	E2F3/ARRB2/HMOX1/IGF1R/SLC7A5	5	BP
GO:0010656	negative regulation of muscle cell apoptotic process	4/151	52/18614	0.000832499	0.0423088	0.0358819	ARRB2/HMOX1/IGF1R/SLC7A5	4	BP
GO:0060324	face development	4/151	52/18614	0.000832499	0.0423088	0.0358819	ASPH/ARID5B/EP300/COL1A1	4	BP
GO:0070997	neuron death	10/151	373/18614	0.000951085	0.0468923	0.0397692	CEBPB/GAPDH/HDGF/TMBIM6/PLXND1/HIPK2/ATN1/ARRB2/HMOX1/NMNAT1	10	BP
GO:0046328	regulation of JNK cascade	6/151	139/18614	0.000955641	0.0468923	0.0397692	HIPK2/MINK1/EGFR/PRMT1/IGF1R/MAPK8IP2	6	BP
GO:0046031	ADP metabolic process	5/151	94/18614	0.00101045	0.0481552	0.0408403	AK2/ALDOC/GAPDH/PKM/EP300	5	BP
GO:0032872	regulation of stress-activated MAPK cascade	7/151	193/18614	0.00101522	0.0481552	0.0408403	PPIA/HIPK2/MINK1/EGFR/PRMT1/IGF1R/MAPK8IP2	7	BP
GO:2000311	regulation of AMPA receptor activity	3/151	25/18614	0.00105583	0.0492606	0.0417778	MINK1/MAPK8IP2/NLGN2	3	BP
GO:0038066	p38MAPK cascade	4/151	56/18614	0.00110148	0.0493763	0.0418759	ZFP36L1/MINK1/PRMT1/MAPKAPK2	4	BP
GO:1903900	regulation of viral life cycle	6/151	143/18614	0.00110687	0.0493763	0.0418759	PPIA/LARP1/PABPC1/APOBEC3C/TRIM28/P4HB	6	BP
GO:0070302	regulation of stress-activated protein kinase signaling cascade	7/151	196/18614	0.00111036	0.0493763	0.0418759	PPIA/HIPK2/MINK1/EGFR/PRMT1/IGF1R/MAPK8IP2	7	BP
