# Supplementary material for: Comparative analyses of salivary exosomal miRNAs for patients with or without lung cancer
Source: Front Genet. 2023 Nov 3;14:1249678. doi: 10.3389/fgene.2023.1249678 (PMC10657645; doi:10.3389/fgene.2023.1249678)
Supplement: Supplementary file 1 [file DataSheet1.zip › Supplementray data/Table S8.xls]

## Sheet: Sheet1
ID	Description	GeneRatio	BgRatio	pvalue	p.adjust	qvalue	geneID	Count
hsa04066	HIF-1 signaling pathway	9/91	109/8586	2.02e-06	0.000471213	0.000383187	ALDOC/GAPDH/MKNK2/EGFR/EP300/CUL2/HMOX1/IGF1R/CDKN1A	9
hsa04520	Adherens junction	7/91	93/8586	5.38e-05	0.00626846	0.00509746	ACTG1/WASF2/EGFR/EP300/RAC1/PTPRF/IGF1R	7
hsa04218	Cellular senescence	8/91	156/8586	0.000235263	0.0171284	0.0139286	E2F3/CCND2/ZFP36L1/CALM3/SQSTM1/HIPK2/MAPKAPK2/CDKN1A	8
hsa05203	Viral carcinogenesis	9/91	204/8586	0.000294049	0.0171284	0.0139286	CCND2/CREB1/PKM/YWHAE/H2BC21/EP300/RAC1/MAPKAPK2/CDKN1A	9
hsa04068	FoxO signaling pathway	7/91	131/8586	0.000457833	0.0212587	0.0172874	CCND2/EGFR/EP300/PRMT1/IGF1R/CDKN1A/G6PC3	7
hsa05215	Prostate cancer	6/91	97/8586	0.000547435	0.0212587	0.0172874	E2F3/CREB1/EGFR/EP300/IGF1R/CDKN1A	6
hsa04928	Parathyroid hormone synthesis, secretion and action	6/91	106/8586	0.000875837	0.0241205	0.0196146	SP1/CREB1/ARRB2/EGFR/CDKN1A/MEF2D	6
hsa04922	Glucagon signaling pathway	6/91	107/8586	0.000920063	0.0241205	0.0196146	CREB1/CALM3/PKM/EP300/PRMT1/G6PC3	6
hsa04115	p53 signaling pathway	5/91	74/8586	0.00108462	0.0241205	0.0196146	CCND2/MDM4/CDKN1A/ZNF385A/STEAP3	5
hsa04145	Phagosome	7/91	152/8586	0.00110846	0.0241205	0.0196146	ACTG1/ATP6V1E1/OLR1/TUBB/RAC1/ATP6AP1/CALR	7
hsa05214	Glioma	5/91	75/8586	0.00115249	0.0241205	0.0196146	E2F3/CALM3/EGFR/IGF1R/CDKN1A	5
hsa04934	Cushing syndrome	7/91	155/8586	0.00124226	0.0241205	0.0196146	E2F3/SP1/CREB1/KMT2A/NCEH1/EGFR/CDKN1A	7
hsa05163	Human cytomegalovirus infection	8/91	225/8586	0.00257546	0.0461602	0.0375371	E2F3/SP1/CREB1/CALM3/EGFR/RAC1/CDKN1A/CALR	8
hsa05418	Fluid shear stress and atherosclerosis	6/91	139/8586	0.00349077	0.0475909	0.0443929	ACTG1/CALM3/SQSTM1/ARHGEF2/RAC1/HMOX1	6
hsa01522	Endocrine resistance	5/91	98/8586	0.00374873	0.0475909	0.0443929	E2F3/SP1/EGFR/IGF1R/CDKN1A	5
hsa05231	Choline metabolism in cancer	5/91	98/8586	0.00374873	0.0475909	0.0443929	SP1/WASF2/EGFR/RAC1/PIP5K1C	5
