# Supplementary material for: Comparative analyses of salivary exosomal miRNAs for patients with or without lung cancer
Source: Front Genet. 2023 Nov 3;14:1249678. doi: 10.3389/fgene.2023.1249678 (PMC10657645; doi:10.3389/fgene.2023.1249678)
Supplement: Supplementary file 1 [file DataSheet1.zip › Supplementray data/Table S9.xlsx]

## Sheet: Sheet1
Table S8 The clinicopathologic features of LUAD patients in TCGA database
name	levels	Normal (N=46)	Tumor (N=521)	p
gender	female	26 (56.5%)	278 (53.4%)	0.796
		male	20 (43.5%)	243 (46.6%)
race	asian	0 (0%)	8 (1.5%)	0.056
	black or african american	6 (13%)	53 (10.2%)
	not reported	0 (0%)	66 (12.7%)
ajcc_pathologic_stage	Stage I	0 (0%)	5 (1%)	0.408
	Stage IA	16 (34.8%)	136 (26.5%)
	Stage IB	13 (28.3%)	142 (27.6%)
	Stage II	0 (0%)	1 (0.2%)
	Stage IIA	8 (17.4%)	50 (9.7%)
	Stage IIB	3 (6.5%)	72 (14%)
	Stage IIIA	5 (10.9%)	73 (14.2%)
	Stage IIIB	1 (2.2%)	11 (2.1%)
	Stage IV	0 (0%)	24 (4.7%)
ajcc_pathologic_t	T1	7 (15.2%)	68 (13.1%)	0.72
	T1a	5 (10.9%)	48 (9.2%)
	T1b	8 (17.4%)	57 (10.9%)
	T2	11 (23.9%)	166 (31.9%)
	T2a	10 (21.7%)	83 (15.9%)
	T2b	2 (4.3%)	28 (5.4%)
	T3	2 (4.3%)	49 (9.4%)
	T4	1 (2.2%)	19 (3.6%)
	TX	0 (0%)	3 (0.6%)
ajcc_pathologic_n	N0	30 (65.2%)	336 (64.6%)	0.941
	N1	8 (17.4%)	95 (18.3%)
	N2	6 (13%)	74 (14.2%)
	N3	0 (0%)	2 (0.4%)
	NX	2 (4.3%)	13 (2.5%)
ajcc_pathologic_m	M0	26 (56.5%)	351 (67.9%)	0.164
	M1	0 (0%)	16 (3.1%)
	M1a	0 (0%)	2 (0.4%)
	M1b	0 (0%)	5 (1%)
	MX	20 (43.5%)	143 (27.7%)
	white	40 (87%)	394 (75.6%)
vital_status	Dead	33 (71.7%)	335 (64.3%)	0.394
	Alive	13 (28.3%)	186 (35.7%)
hsa-miR-92b-5p	Mean ± SD	2.8 ± 2.8	4.6 ± 5.9	<.001
hsa-miR-135b-5p	Mean ± SD	35.2 ± 26.1	365.0 ± 466.5	<.001
hsa-miR-532-3p	Mean ± SD	164.5 ± 271.6	191.7 ± 202.4	0.511
